# Supplementary material for: Integrative analysis of DNA methylation, mRNAs, and small RNAs during maize embryo dedifferentiation
Source: BMC Plant Biol. 2017 Jun 15;17:105. doi: 10.1186/s12870-017-1055-x (PMC5472921; doi:10.1186/s12870-017-1055-x)
Supplement: Supplementary file 2 — Sequencing statistics of MeDIP-seq, mRNA-seq, and small RNA-seq data. Tabel S2. Pairwise Pearson’s correlation coefficients (r) based on read counts of uniquely mapped reads. Table S3. Differentially methylated regions. Table S4. Data for Fig. 2. Table S5. Data for Additional file 1: Fig. S2. Table S6. DGE in stages vs. CK. Table S7. TE changes in stages vs.CK. Table S8. Data for Additional file 1: Fig. S3. (XLS 15783 kb) [file 12870_2017_1055_MOESM2_ESM.xls]

## Sheet: Table S1
Supplemental Table S1: Sequencing statistics of MeDIP-seq, mRNA-seq, and small RNA-seq data.
a) MeDIP_seq
Sample_name_new	Inbred line	Description	Total number of reads	Aligned reads to genome	% Aligned reads of total reads	Uniquely aligned reads	% Uniquely aligned reads of total reads	CpG enrichment (relative frequency)
CK_1	18-599R	replicate 1 in the control group, CK, 0 d	97959184	91449700	0.9335	36859134	0.3763	2.17
CK_2	18-599R	replicate 2 in the control group, CK, 0 d	97959184	91472214	0.9338	36803626	0.3757	2.17
CK_3	18-599R	replicate 3 in the control group, CK, 0d	97959184	91490000	0.934	36688930	0.3745	2.17
I_1	18-599R	replicate 1 in stage I, 1-5 d	97959184	91219691	0.9312	37162677	0.3794	2.16
I_2	18-599R	replicate 2 in stage I, 1-5 d	97959184	89330859	0.9119	36382619	0.3714	2.12
I_3	18-599R	replicate 3 in stage I, 1-5 d	97959184	91364093	0.9327	36071719	0.3682	2.17
II_1	18-599R	replicate 1 in stage II, 6-10 d	97959184	91334654	0.9324	37520131	0.383	2.17
II_2	18-599R	replicate 2 in stage II, 6-10 d	97959184	91130008	0.9303	37778452	0.3857	2.16
II_3	18-599R	replicate 3 in stage II, 6-10 d	84957042	79187505	0.9321	31644373	0.3725	1.88
III_1	18-599R	replicate 1 in stage III, 11-15 d	97959184	91047912	0.9294	37149171	0.3792	2.16
III_2	18-599R	replicate 2 in stage III, 11-15 d	97959184	91114190	0.9301	37757147	0.3854	2.16
III_3	18-599R	replicate 3 in stage III, 11-15 d	97959184	89224037	0.9108	34723963	0.3545	2.12
sum		12 samples	1162508066	1079364863		436541942
average per sample			9.68757e+07	8.99471e+07	0.928517	3.63785e+07	0.375483	2.13417
median per sample			97959184	9.11748e+07	0.93165	36831380	0.376	2.16
b) Digital gene expression profiles
Sample_name_new	Inbred line	Description	Total number of reads	Uniquely aligned reads	% Uniquely aligned reads of total reads
CK	18-599R	Control group, CK, 0 d	5120122	3479393	0.7175
I	18-599R	Stage I, 1-5 d	5403404	3679266	0.7248
II	18-599R	Stage II, 6-10 d	5194757	3536586	0.7172
III	18-599R	Stage III, 11-15 d	5394960	3737781	0.7285
sum		4 samples	21113243	14433026
average per sample			5.27831e+06	3.60826e+06	0.722
median per sample			5.29486e+06	3607926	0.72115
c) small RNA-seq
Sample_name_new	Inbred line	Description	Total number of reads	Uniquely aligned reads	% Uniquely aligned reads of total reads
CK	18-599R	Control group, CK, 0 d	4890526	3064535	0.626627
I	18-599R	Stage I, 1-5 d	6103913	3916879	0.6417
II	18-599R	Stage II, 6-10 d	7005682	4577335	0.653375
III	18-599R	Stage III, 11-15 d	5553144	3567265	0.642387
sum		4 samples	23553265	15126014
average per sample			5.88832e+06	3.7815e+06	0.641022
median per sample			5.82853e+06	3742072	0.642043

## Sheet: Table S2
Supplemental Tabel S2. Pairwise Pearson’s correlation coefficients (r) based on read counts of uniquely mapped reads.
Pairwise Pearson's correlation coefficients (r). Reads were aligned to the genome. Subsequently, the number of uniquely aligned reads was calculated and the obtained read counts were used for the calculation of the Pearson's correlation coefficients. Pairwise correlations between MeDIP-samples range between 0.559 to 0.918.
light green indicates r>0.8.
			MeDIP_seq
			CK, 0 d			Stage I, 1-5 d			Stage II, 6-10 d			Stage III, 11-15 d
		sample	CK_1	CK_2	CK_3	I_1	I_2	I_3	II_1	II_2	II_3	III_1	III_2	III_3
MeDIP	CK, 0 d	CK_1	1	0.888	0.893	0.801	0.692	0.746	0.575	0.572	0.735	0.673	0.752	0.758
		CK_2		1	0.887	0.808	0.709	0.777	0.584	0.584	0.753	0.688	0.757	0.776
		CK_3			1	0.795	0.683	0.751	0.559	0.556	0.73	0.66	0.738	0.754
	Stage I, 1-5 d	I_1				1	0.861	0.813	0.738	0.755	0.839	0.816	0.842	0.804
		I_2					1	0.771	0.819	0.841	0.846	0.854	0.827	0.761
		I_3						1	0.628	0.637	0.773	0.713	0.74	0.821
	Stage II, 6-10 d	II_1							1	0.918	0.825	0.815	0.751	0.665
		II_2								1	0.844	0.846	0.789	0.692
		II_3									1	0.857	0.853	0.806
	Stage III, 11-15 d	III_1										1	0.879	0.805
		III_2											1	0.838
		III_3												1

## Sheet: Table S3
Supplemental Table S3. Differentially methylated regions
zay maize L. version v3 (RefGen_v3)
annotated with Zea mays genes (AGPv3 (5b))
gene	I_MSets1.rpkm.mean	CK_MSets2.rpkm.mean	edgeR.logFC	edgeR.p.value	chr	start	end	ChangeDirection	Annotation		gene	II_MSets1.rpkm.mean	CK_MSets2.rpkm.mean	edgeR.logFC	edgeR.p.value	chr	start	end	change direction	annotation		gene	III_MSets1.rpkm.mean	CK_MSets2.rpkm.mean	edgeR.logFC	edgeR.p.value	chr	start	end	change direction	annotation
AC152495.1	0.507484	0.981845	-1.01284	0.0465831	chr10	3377001	3377500	Down	upstream2k		AC148152.3	0.283533	0.0288192	3.52967	0.031976	chr2	232027001	232028000	Up	downstream2k		AC149475.2	1.30451	0.634014	1.02123	0.0290482	chr9	152755501	152756000	Up	downstream2k
AC152495.1_FG011	0.507484	0.981845	-1.01284	0.0465831	chr10	3377001	3377500	Down	genebody		AC149818.2	1.87056	0.231204	2.89004	5.18e-05	chr9	152721501	152722500	Up	upstream2k		AC149475.2	1.30451	0.634014	1.02123	0.0290482	chr9	152755501	152756000	Up	upstream2k
AC155376.2	0.85988	0.307813	1.38683	0.0175051	chr8	163642001	163642500	Up	upstream2k		AC149818.2	1.72354	0.518727	1.55105	0.0043296	chr9	152680501	152681000	Up	upstream2k		AC149810.2	0.136955	0.499928	-1.81689	0.0205319	chr9	151901501	151902000	Down	downstream2k
AC155434.2	0.410756	0.0864328	2.08128	0.0378889	chr7	173933001	173934000	Up	downstream2k		AC149818.2_FG001	0.568751	0.144082	1.79932	0.021922	chr9	152682001	152683000	Up	genebody		AC149818.2	1.77812	0.231204	2.95087	1.71e-06	chr9	152721501	152722500	Up	upstream2k
AC155434.2_FG001	0.410756	0.0864328	2.08128	0.0378889	chr7	173933001	173934000	Up	genebody		AC149818.2_FG008	0.816418	0.192625	1.9102	0.0075759	chr9	152727001	152727500	Up	genebody		AC149829.2	2.15985	0.518217	2.0228	0.000129919	chr9	151381001	151381500	Up	downstream2k
AC155496.2	1.0562	0.461648	1.10297	0.0256581	chr5	4775501	4776000	Up	downstream2k		AC149829.2	1.77567	0.518217	1.57571	0.0182518	chr9	151381001	151381500	Up	downstream2k		AC149829.2	0.606708	1.32597	-1.13186	0.024981	chr9	151396501	151397000	Down	upstream2k
AC166636.1	0.935519	0.365681	1.26657	0.0251206	chr1	19990001	19990500	Up	upstream2k		AC149829.2	0.466497	1.42225	-1.73776	0.0316572	chr9	151396501	151397500	Down	upstream2k		AC150739.3	0.446533	0.0765583	2.42842	0.0133928	chr9	155454001	155454500	Up	downstream2k
AC166636.1_FG008	1.53737	0.653298	1.16176	0.0204215	chr1	19980501	19981500	Up	genebody		AC150739.3	0.856373	0.0765583	3.21249	0.00015429	chr9	155454001	155454500	Up	downstream2k		AC150739.3_FG001	0.446533	0.0765583	2.42842	0.0133928	chr9	155454001	155454500	Up	genebody
AC182439.4	0.449447	1.03871	-1.22958	0.0294026	chr3	46896001	46897000	Down	upstream2k		AC150739.3	0.325869	0.0382792	2.69756	0.0412194	chr9	155448501	155449000	Up	upstream2k		AC152495.1_FG013	0.924016	0.40383	1.17163	0.0303861	chr10	3396501	3397000	Up	genebody
AC182615.4	0.373829	0.0770081	2.10333	0.0324902	chr3	22057001	22057500	Up	upstream2k		AC150739.3_FG001	0.856373	0.0765583	3.21249	0.00015429	chr9	155454001	155454500	Up	genebody		AC155376.2	0.366781	0.038619	3.02391	0.00704106	chr8	163718001	163718500	Up	downstream2k
AC183413.3_FG006	0.85607	0.345972	1.21727	0.0368384	chr5	112078501	112079000	Up	genebody		AC152495.1	1.26968	0.40383	1.49042	0.0113129	chr10	3396501	3397000	Up	upstream2k		AC155376.2	1.01518	0.326662	1.59748	0.00548764	chr8	163684001	163684500	Up	upstream2k
AC184764.3	0.526442	1.01942	-1.01722	0.0387961	chr4	212838001	212838500	Down	upstream2k		AC152495.1_FG013	1.26968	0.40383	1.49042	0.0113129	chr10	3396501	3397000	Up	genebody		AC155390.2_FG002	0.337812	0	5.56122	0.00281839	chr1	32673001	32673500	Up	genebody
AC184765.4	0.586093	0.192525	1.50853	0.0304093	chr3	213544501	213545000	Up	downstream2k		AC155352.2	0.325229	1.07774	-1.81775	0.033826	chr2	35352001	35352500	Down	upstream2k		AC155434.2_FG003	0.680269	1.52035	-1.15284	0.0118386	chr7	173927501	173928000	Down	genebody
AC184788.2	0.37059	0.827709	-1.20755	0.0311301	chr5	153024501	153025000	Down	upstream2k		AC155352.2_FG001	0.325229	1.07774	-1.81775	0.033826	chr2	35352001	35352500	Down	genebody		AC155624.2	1.20502	0.384421	1.61971	0.00147099	chr1	8289001	8289500	Up	upstream2k
AC184788.2_FG001	0.37059	0.827709	-1.20755	0.0311301	chr5	153024501	153025000	Down	genebody		AC155376.2	0.422096	0.038619	3.0899	0.00563601	chr8	163718001	163718500	Up	downstream2k		AC166636.1_FG008	1.25637	0.595775	1.06591	0.0430914	chr1	19981001	19981500	Up	genebody
AC184789.4	0.038067	0.269024	-2.64097	0.0393931	chr5	128747501	128748000	Down	upstream2k		AC155390.2	0.869947	1.67304	-1.08477	0.0462893	chr1	32670001	32670500	Down	downstream2k		AC177844.2	1.15359	0.501007	1.18402	0.0328577	chr2	68537001	68537500	Up	downstream2k
AC184831.3	0.302316	0.0480137	2.44025	0.0185982	chr4	239029501	239030500	Up	upstream2k		AC155434.2	0.475603	0.115167	1.82877	0.0259842	chr7	173933001	173933500	Up	downstream2k		AC177897.2	1.42955	0.548261	1.41551	0.00734895	chr1	260200001	260201000	Up	downstream2k
AC185122.3	0.430855	0.0962575	2.00658	0.0131482	chr4	19492001	19492500	Up	downstream2k		AC155434.2	0.4773	0.134597	1.66769	0.0314887	chr7	173858001	173859000	Up	downstream2k		AC177905.2	0.445936	1.10509	-1.30355	0.013095	chr1	115713001	115714000	Down	upstream2k
AC185226.4_FG001	0.625457	0.134532	2.08276	0.0115617	chr4	162610501	162611500	Up	genebody		AC155434.2_FG001	0.475603	0.115167	1.82877	0.0259842	chr7	173933001	173933500	Up	genebody		AC177905.2_FG001	0.445936	1.10509	-1.30355	0.013095	chr1	115713001	115714000	Down	genebody
AC186164.3	0.351901	0.0768879	2.01747	0.0337524	chr4	227258001	227258500	Up	upstream2k		AC155496.2	1.28587	0.461648	1.29542	0.0230785	chr5	4775501	4776000	Up	downstream2k		AC177941.3	0.50231	1.24989	-1.30825	0.012535	chr1	35854501	35855500	Down	downstream2k
AC186406.4_FG006	0.388021	0.980065	-1.35035	0.0496645	chr6	14952501	14953000	Down	genebody		AC155610.2	0.296095	0.0191396	3.43784	0.0429503	chr3	175729001	175729500	Up	upstream2k		AC177941.3	0.558731	0.134707	1.99176	0.011489	chr1	35964001	35964500	Up	upstream2k
AC186500.3	0.372915	0.0960876	1.80838	0.0422602	chr5	122073501	122074000	Up	upstream2k		AC155610.2_FG007	0.296095	0.0191396	3.43784	0.0429503	chr3	175729001	175729500	Up	genebody		AC182105.3	1.06976	0.499917	1.07828	0.0258114	chr4	85730501	85731000	Up	downstream2k
AC186524.3	1.23237	0.538717	1.11154	0.0226152	chr1	180992001	180992500	Up	downstream2k		AC155624.2	1.91322	0.384421	2.12405	0.000224412	chr1	8289001	8289500	Up	upstream2k		AC183413.3_FG006	0.814835	0.345972	1.20425	0.0417616	chr5	112078501	112079000	Up	genebody
AC186590.3	0.351901	0.0384989	2.89984	0.0070306	chr6	93537001	93537500	Up	downstream2k		AC155624.2_FG006	0.0758783	0.307802	-2.03574	0.0261375	chr1	8261501	8262000	Down	genebody		AC183932.3	1.00899	0.42316	1.2281	0.0341322	chr5	5581001	5581500	Up	upstream2k
AC186602.4	0.292971	0.038619	2.64637	0.0179212	chr1	99671001	99671500	Up	upstream2k		AC166636.1	1.11514	0.230355	2.07413	0.0042889	chr1	19969501	19970000	Up	downstream2k		AC183950.2	1.03935	0.441659	1.20395	0.0423451	chr8	162762501	162763000	Up	upstream2k
AC186611.4	0.332717	0.942217	-1.5755	0.0154873	chr8	112232001	112232500	Down	downstream2k		AC166636.1	1.23505	0.442544	1.30248	0.0355042	chr1	19990001	19991000	Up	upstream2k		AC184112.4	1.02533	0.307933	1.68447	0.0309151	chr3	155708501	155709000	Up	downstream2k
AC186611.4	0.250901	0	5.16585	0.0175119	chr8	112235001	112235500	Up	upstream2k		AC166636.1_FG008	1.94683	0.653298	1.42267	0.00906264	chr1	19980501	19981500	Up	genebody		AC184133.3	0.270507	0.0382792	2.58786	0.044324	chr9	73615001	73615500	Up	upstream2k
AC186743.4	0.739125	0.249754	1.46871	0.0283273	chr4	185894501	185895000	Up	upstream2k		AC177833.2	3.47105	6.98328	-1.09606	0.0474373	chr2	110699001	110699500	Down	upstream2k		AC184771.4	0.0800059	0.42252	-2.32445	0.0153589	chr4	60544001	60544500	Down	downstream2k
AC186904.4	0.991705	0.345752	1.43189	0.0162875	chr2	15126001	15126500	Up	upstream2k		AC177838.2	0.726983	0.231244	1.47949	0.0428781	chr1	163001	163500	Up	downstream2k		AC184789.4	1.97559	0.931717	1.05647	0.022981	chr5	128748001	128749000	Up	upstream2k
AC186904.4_FG007	0.991705	0.345752	1.43189	0.0162875	chr2	15126001	15126500	Up	genebody		AC177897.2	2.02948	0.548261	1.76762	0.000885568	chr1	260200001	260201000	Up	downstream2k		AC184789.4_FG002	1.97559	0.931717	1.05647	0.022981	chr5	128748001	128749000	Up	genebody
AC187037.4	1.34284	0.422969	1.58478	0.00082745	chr8	147250001	147250500	Up	downstream2k		AC177899.2	1.01013	0.327561	1.43407	0.0374753	chr1	300527501	300528000	Up	downstream2k		AC185226.4_FG001	0.874477	0.134532	2.6233	0.000476403	chr4	162610501	162611500	Up	genebody
AC187157.4	0.527927	0.173205	1.497	0.0253775	chr8	22688001	22688500	Up	downstream2k		AC177905.2	0.300794	1.10509	-2.01649	0.00269292	chr1	115713001	115714000	Down	upstream2k		AC185261.4	0.0203409	0.365381	-3.80015	0.0011081	chr5	60236001	60236500	Down	downstream2k
AC187212.3	1.24649	0.557856	1.09118	0.0253788	chr2	9558501	9559000	Up	downstream2k		AC177905.2_FG001	0.300794	1.10509	-2.01649	0.00269292	chr1	115713001	115714000	Down	genebody		AC185261.4	0.0203409	0.365381	-3.80015	0.0011081	chr5	60236001	60236500	Down	upstream2k
AC187469.3	0.7416	0.307682	1.18387	0.037895	chr9	140760501	140761000	Up	upstream2k		AC177924.2	0.560969	0.144167	1.75518	0.0217101	chr2	71369001	71370000	Up	upstream2k		AC185261.4_FG002	0.0203409	0.365381	-3.80015	0.0011081	chr5	60236001	60236500	Down	genebody
AC187551.3	0.528842	1.01983	-1.01385	0.0353465	chr8	93952501	93953000	Down	upstream2k		AC177936.6	0.597899	0.163126	1.67969	0.0284114	chr1	285720001	285721000	Up	downstream2k		AC185276.2	0.390598	0.0768381	2.22178	0.0218657	chr3	228671001	228671500	Up	downstream2k
AC187885.3	0.445315	0.076778	2.37532	0.00952941	chr6	120128501	120129000	Up	downstream2k		AC177941.3	0.475605	0.134707	1.61653	0.0289194	chr1	35964001	35964500	Up	upstream2k		AC185276.2_FG004	0.390598	0.0768381	2.22178	0.0218657	chr3	228671001	228671500	Up	genebody
AC187887.3	0.117021	0.404219	-1.79116	0.0369327	chr6	132419001	132419500	Down	upstream2k		AC182105.3	1.31162	0.499917	1.21495	0.0240021	chr4	85730501	85731000	Up	downstream2k		AC185305.3	1.08476	0.462169	1.2164	0.0360265	chr4	52486501	52487000	Up	downstream2k
AC188036.3	0.331684	0.076948	1.96021	0.044155	chr10	82165001	82165500	Up	upstream2k		AC183927.3	1.72905	3.21363	-1.01124	0.0484979	chr3	64567001	64567500	Down	downstream2k		AC185305.3	1.08476	0.462169	1.2164	0.0360265	chr4	52486501	52487000	Up	upstream2k
AC188036.3_FG003	0.331684	0.076948	1.96021	0.044155	chr10	82165001	82165500	Up	genebody		AC183950.2	0.273728	0.750071	-1.5852	0.0358307	chr8	162727501	162728000	Down	upstream2k		AC185305.3_FG003	1.08476	0.462169	1.2164	0.0360265	chr4	52486501	52487000	Up	genebody
AC188583.4	1.28982	0.499468	1.28068	0.00763897	chr9	10534501	10535000	Up	upstream2k		AC183950.2	2.55891	0.863449	1.40526	0.0147669	chr8	162763001	162763500	Up	upstream2k		AC185415.3	2.70157	1.25096	1.0995	0.00149109	chr2	198336001	198336500	Up	downstream2k
AC189056.3	0.642279	1.28694	-1.0536	0.0389474	chr10	46714001	46714500	Down	upstream2k		AC183950.2	2.94507	1.30868	1.00785	0.0253636	chr8	162770001	162770500	Up	upstream2k		AC185471.3	0.294161	0.0191396	3.49899	0.00534858	chr4	166944001	166944500	Up	upstream2k
AC189753.3_FG002	0.919649	0.269293	1.66335	0.00422772	chr9	133254001	133254500	Up	genebody		AC184112.4	1.36589	0.307933	1.9984	0.00801518	chr3	155708501	155709000	Up	downstream2k		AC185605.3	0.953954	0.307462	1.64964	0.00449875	chr5	44440001	44441000	Up	downstream2k
AC189770.3	0.744764	1.44183	-1.02314	0.0205374	chr9	120940501	120941000	Down	downstream2k		AC184116.3	1.07117	2.13543	-1.11634	0.038718	chr7	60271501	60272000	Down	upstream2k		AC185655.3	0.680776	0.077178	3.02529	0.00013817	chr2	39922501	39923000	Up	upstream2k
AC190549.3	0.272108	0.0578685	2.04606	0.049965	chr3	7181501	7182000	Up	downstream2k		AC184116.3_FG001	1.07117	2.13543	-1.11634	0.038718	chr7	60271501	60272000	Down	genebody		AC186164.3	0.408223	0.0768879	2.28834	0.017869	chr4	227258001	227258500	Up	upstream2k
AC190572.4	0.349652	0.730832	-1.10868	0.0482396	chr3	119697501	119698000	Down	downstream2k		AC184127.3	0.13077	0.538327	-2.15103	0.0314168	chr5	179841501	179842000	Down	downstream2k		AC186166.3	0.379794	0.076863	2.32109	0.0145194	chr5	1815501	1816500	Up	upstream2k
AC190609.3_FG001	0.331877	0.038619	2.80919	0.0174944	chr4	194462001	194462500	Up	genebody		AC184164.2	0.237801	0.538586	-1.30486	0.0450036	chr3	209413001	209413500	Down	upstream2k		AC186231.4	0.762393	0.308132	1.28161	0.0362442	chr1	202659501	202660000	Up	upstream2k
AC190636.3	1.95407	0.903817	1.02738	0.0117812	chr5	817001	817500	Up	upstream2k		AC184164.2_FG006	0.237801	0.538586	-1.30486	0.0450036	chr3	209413001	209413500	Down	genebody		AC186337.3	0.715846	0.269123	1.37027	0.041954	chr2	25257001	25257500	Up	downstream2k
AC190643.4	0.840502	0.345972	1.1941	0.0299016	chr5	212257001	212257500	Up	downstream2k		AC184699.3	1.41664	0.499988	1.32964	0.0122363	chr3	220773001	220773500	Up	downstream2k		AC186337.3_FG003	0.715846	0.269123	1.37027	0.041954	chr2	25257001	25257500	Up	genebody
AC190701.3_FG001	0.139218	0.539026	-2.01144	0.0399635	chr3	44555501	44556000	Down	genebody		AC184699.3_FG005	0.761509	2.23216	-1.69	0.00101346	chr3	220772001	220772500	Down	genebody		AC186417.3	2.72742	1.28995	1.06008	0.00780673	chr1	13084501	13085500	Up	upstream2k
AC190716.3_FG001	0.525258	1.02011	-1.00624	0.0499022	chr5	8846501	8847000	Down	genebody		AC184765.4	0.787906	0.192525	1.81192	0.0249106	chr3	213544501	213545000	Up	downstream2k		AC186431.5	0.282334	0.0288742	3.04465	0.0190161	chr8	61517001	61518000	Up	upstream2k
AC190750.2	0.894288	0.279068	1.59891	0.00750459	chr2	3007001	3008000	Up	downstream2k		AC184775.2	1.00912	0.346221	1.36806	0.0290574	chr3	148841501	148842500	Up	downstream2k		AC186431.5_FG001	0.0384732	0.269573	-2.60291	0.0415808	chr8	61475001	61475500	Down	genebody
AC190789.3	1.30611	0.596015	1.05302	0.0215059	chr10	147742001	147742500	Up	downstream2k		AC184775.2_FG002	1.00912	0.346221	1.36806	0.0290574	chr3	148841501	148842500	Up	genebody		AC186524.3	0.0574564	0.288773	-2.18798	0.0411144	chr1	180989501	180990000	Down	upstream2k
AC190841.2	0.742192	0.297863	1.23434	0.0346343	chr2	230083501	230084500	Up	downstream2k		AC184788.2	2.0359	0.711477	1.33785	0.0156349	chr5	153023001	153024000	Up	downstream2k		AC186524.3_FG006	0.0574564	0.288773	-2.18798	0.0411144	chr1	180989501	180990000	Down	genebody
AC190841.2	0.742192	0.297863	1.23434	0.0346343	chr2	230083501	230084500	Up	upstream2k		AC184788.2	0.380754	0.827709	-1.25626	0.039501	chr5	153024501	153025000	Down	upstream2k		AC186563.4	0.686117	0.231244	1.52509	0.0337255	chr4	176840001	176840500	Up	upstream2k
AC190841.2_FG007	0.742192	0.297863	1.23434	0.0346343	chr2	230083501	230084500	Up	genebody		AC184788.2_FG001	0.380754	0.827709	-1.25626	0.039501	chr5	153024501	153025000	Down	genebody		AC186602.4	1.76019	0.653643	1.39293	0.0205885	chr1	99674501	99675000	Up	downstream2k
AC190909.3	0.703151	0.249989	1.40597	0.019704	chr5	64363001	64364000	Up	downstream2k		AC184789.4	2.37262	1.00121	1.08858	0.0268481	chr5	128754001	128754500	Up	downstream2k		AC186602.4	0.274327	0.038619	2.60296	0.0414761	chr1	99671001	99671500	Up	upstream2k
AC190909.3_FG004	0.703151	0.249989	1.40597	0.019704	chr5	64363001	64364000	Up	genebody		AC184789.4	2.77977	0.931717	1.4387	0.00470098	chr5	128748001	128749000	Up	upstream2k		AC186656.4	0.448995	0.981025	-1.12011	0.0305288	chr1	288829001	288829500	Down	upstream2k
AC191042.4_FG001	0.154248	0.577095	-1.89364	0.0119795	chr1	82671001	82671500	Down	genebody		AC184789.4_FG002	2.77977	0.931717	1.4387	0.00470098	chr5	128748001	128749000	Up	genebody		AC186684.4	0.435443	0.0958678	2.09012	0.0378823	chr1	267862501	267863000	Up	upstream2k
AC191067.3	0.916561	0.423139	1.03312	0.0395237	chr8	80181001	80181500	Up	downstream2k		AC185108.3	1.26012	0.40288	1.44812	0.0374675	chr7	162348001	162348500	Up	downstream2k		AC186904.4	0.680179	0.211764	1.64293	0.01012	chr2	15127501	15128000	Up	upstream2k
AC191067.3_FG005	0.916561	0.423139	1.03312	0.0395237	chr8	80181001	80181500	Up	genebody		AC185122.3	0.361791	0.0962575	1.68625	0.0430257	chr4	19492001	19492500	Up	downstream2k		AC187037.4	1.67264	0.567046	1.57053	0.0156369	chr8	147250001	147251000	Up	downstream2k
AC191069.3	0.891594	0.356041	1.33578	0.0385577	chr8	37669001	37670000	Up	upstream2k		AC185126.3	0	0.250033	-5.2103	0.00567671	chr4	188229501	188230000	Down	upstream2k		AC187037.4_FG008	1.67264	0.567046	1.57053	0.0156369	chr8	147250001	147251000	Up	genebody
AC191073.2	0.314749	0.730892	-1.28231	0.0340613	chr2	62585001	62585500	Down	downstream2k		AC185130.2	0.606369	0.154246	1.79163	0.0295127	chr5	76104001	76104500	Up	downstream2k		AC187080.3	0.762303	0.327162	1.18953	0.0439491	chr6	91292001	91292500	Up	downstream2k
AC191073.2_FG001	0.314749	0.730892	-1.28231	0.0340613	chr2	62585001	62585500	Down	genebody		AC185256.3_FG002	1.25207	2.44245	-1.08909	0.0331303	chr5	114521501	114522000	Down	genebody		AC187157.4	0.57737	0.173205	1.6853	0.0313414	chr8	22688001	22688500	Up	downstream2k
AC191113.2	1.0321	0.307522	1.65288	0.00244428	chr2	6355001	6355500	Up	downstream2k		AC185276.2	0.491865	1.12475	-1.36574	0.0317985	chr3	228584501	228585500	Down	downstream2k		AC187160.3	0.136865	0.442219	-1.66144	0.0495264	chr7	130810001	130810500	Down	upstream2k
AC191115.3_FG002	1.1683	0.538727	1.04257	0.0495744	chr2	83965501	83966000	Up	genebody		AC185276.2	0.373978	0.0768381	2.0314	0.022519	chr3	228671001	228671500	Up	downstream2k		AC187279.3	1.55753	0.692673	1.14444	0.0435873	chr6	48769001	48769500	Up	upstream2k
AC191251.3_FG005	0.214663	0.576706	-1.44811	0.0451831	chr5	4981501	4982000	Down	genebody		AC185276.2_FG004	0.373978	0.0768381	2.0314	0.022519	chr3	228671001	228671500	Up	genebody		AC187802.3	0.611067	0.144381	2.04795	0.0089846	chr6	157973501	157974500	Up	downstream2k
AC191279.2	0.449468	0.941976	-1.12636	0.0276337	chr10	7330001	7330500	Down	upstream2k		AC185276.2_FG006	0.491865	1.12475	-1.36574	0.0317985	chr3	228584501	228585500	Down	genebody		AC188195.2	0.390435	0.0766682	2.23783	0.0186106	chr10	96531001	96531500	Up	downstream2k
AC191401.3	1.6067	0.711072	1.09474	0.017778	chr6	156895001	156895500	Up	upstream2k		AC185281.5_FG006	1.12607	2.53954	-1.28302	0.0261286	chr5	90854501	90855000	Down	genebody		AC188296.3	0.624587	0.211315	1.51774	0.0224907	chr6	125271501	125272000	Up	upstream2k
AC191804.4	0.0789535	0.365841	-2.19111	0.0242579	chr5	153181001	153181500	Down	upstream2k		AC185305.3	1.56637	0.462169	1.59235	0.00594388	chr4	52486501	52487000	Up	downstream2k		AC188583.4	2.14749	0.854938	1.40655	0.00594579	chr9	10534501	10535500	Up	upstream2k
AC192405.3	5.07654	2.01935	1.28295	0.00156248	chr4	207197501	207199000	Up	downstream2k		AC185305.3	1.56637	0.462169	1.59235	0.00594388	chr4	52486501	52487000	Up	upstream2k		AC188718.3_FG015	0.995115	0.4039	1.28598	0.0236111	chr7	125571501	125572000	Up	genebody
AC193440.3	0.821737	1.7505	-1.16228	0.00497288	chr2	47487001	47487500	Down	upstream2k		AC185305.3_FG003	1.56637	0.462169	1.59235	0.00594388	chr4	52486501	52487000	Up	genebody		AC188722.3	1.52189	0.750091	1.0003	0.0221744	chr10	34736501	34737000	Up	downstream2k
AC193502.3	0.873985	0.339811	1.30153	0.0378465	chr7	100715501	100717000	Up	upstream2k		AC185415.3	2.95122	1.25096	1.09239	0.0167606	chr2	198336001	198336500	Up	downstream2k		AC188727.3	0.176786	0.615505	-1.77056	0.012136	chr9	6376001	6376500	Down	downstream2k
AC193591.3	0.174692	0.635214	-2.0332	0.0191461	chr4	227328001	227329000	Down	upstream2k		AC185415.3	0.0792686	0.500247	-2.69744	0.00257324	chr2	198341501	198342000	Down	upstream2k		AC188745.3_FG001	0.64281	0.249764	1.33117	0.0326373	chr10	97161501	97162000	Up	genebody
AC193592.3	0.702618	0.192675	1.76594	0.013098	chr9	40374001	40374500	Up	upstream2k		AC185422.3	0.730376	0.153556	2.05907	0.0114932	chr4	149183001	149183500	Up	upstream2k		AC189750.4	0.883497	0.269513	1.67309	0.0109326	chr7	152388001	152388500	Up	downstream2k
AC193630.3	0.269935	0.0193095	3.37362	0.0416495	chr9	19935501	19936000	Up	downstream2k		AC185471.3	0.343824	0.0191396	3.57851	0.00545064	chr4	166944001	166945000	Up	upstream2k		AC189753.3	0.367795	0.0771179	2.13353	0.0416966	chr9	133253501	133254000	Up	downstream2k
AC193754.3_FG008	0.253075	0.0382792	2.45317	0.0373844	chr2	36510001	36510500	Up	genebody		AC185471.3_FG005	0.343824	0.0191396	3.57851	0.00545064	chr4	166944001	166945000	Up	genebody		AC189753.3_FG002	0.367795	0.0771179	2.13353	0.0416966	chr9	133253501	133254000	Up	genebody
AC193756.3	0.134225	0.595495	-2.12668	0.0123413	chr1	135636001	135636500	Down	downstream2k		AC185500.3	0.528494	1.46154	-1.57863	0.0232986	chr3	180952001	180952500	Down	downstream2k		AC189792.3	3.07429	1.50005	1.0227	0.00118402	chr8	76748501	76749000	Up	upstream2k
AC193756.3	0.134225	0.595495	-2.12668	0.0123413	chr1	135636001	135636500	Down	upstream2k		AC185500.3	3.73389	7.98274	-1.25394	0.0314848	chr3	180955001	180956000	Down	upstream2k		AC189795.3	0.291699	0.0576385	2.19504	0.0351539	chr10	144365001	144365500	Up	downstream2k
AC193756.3_FG001	0.134225	0.595495	-2.12668	0.0123413	chr1	135636001	135636500	Down	genebody		AC185504.4	0.408521	0.0963176	1.8531	0.034417	chr4	164026001	164026500	Up	downstream2k		AC189796.3	0.490528	1.15375	-1.22747	0.0138842	chr10	31202501	31203000	Down	downstream2k
AC194008.3	0.367846	0.80778	-1.16908	0.039399	chr1	255693001	255693500	Down	upstream2k		AC185605.3	1.125	0.307462	1.78094	0.00559674	chr5	44440001	44441000	Up	downstream2k		AC190549.3	0.39697	0.0578685	2.63105	0.0170118	chr3	7181501	7182000	Up	downstream2k
AC194031.3	0.780087	0.317602	1.21135	0.0326689	chr9	39960501	39961500	Up	downstream2k		AC185610.3	0.9953	2.37503	-1.37983	0.0152023	chr1	251566501	251567500	Down	upstream2k		AC190565.2	0.430519	0.0574187	2.7436	0.00541953	chr9	62862001	62862500	Up	downstream2k
AC194031.3_FG002	0.780087	0.317602	1.21135	0.0326689	chr9	39960501	39961500	Up	genebody		AC185611.3	1.10572	2.24808	-1.14905	0.0340083	chr1	206837501	206838000	Down	upstream2k		AC190623.3	0.292803	0.038619	2.70576	0.0174664	chr3	192102001	192102500	Up	downstream2k
AC194072.3	0.293315	0.75075	-1.41973	0.0255125	chr1	282614001	282614500	Down	upstream2k		AC185623.4	1.3963	0.462488	1.39914	0.0369119	chr4	157671501	157672000	Up	downstream2k		AC190636.3	2.22706	0.855804	1.35533	0.000879232	chr5	817001	818000	Up	upstream2k
AC194112.3	0.0190335	0.269873	-3.43057	0.0251861	chr8	65616001	65616500	Down	upstream2k		AC185642.4	0.535905	1.11539	-1.19835	0.0298158	chr4	164764001	164765000	Down	downstream2k		AC190665.3	0.23475	0.77006	-1.69811	0.00831464	chr3	52823501	52824000	Down	downstream2k
AC194172.3	0.58697	0.18278	2.35722	0.015651	chr1	190109001	190110000	Up	upstream2k		AC185655.3	0.858371	0.077178	3.20063	0.000110397	chr2	39922501	39923000	Up	upstream2k		AC190716.3_FG001	0.408314	0.115457	1.75692	0.0336244	chr5	8845001	8845500	Up	genebody
AC194341.4	0.774943	0.192175	1.91287	0.0048138	chr8	140911001	140911500	Up	upstream2k		AC185656.3	0.272349	0.866218	-1.78863	0.00489401	chr5	65739501	65740000	Down	upstream2k		AC190740.2	0.797047	0.365051	1.10324	0.0488933	chr1	66794001	66794500	Up	downstream2k
AC194341.4_FG004	0.774943	0.192175	1.91287	0.0048138	chr8	140911001	140911500	Up	genebody		AC185656.3_FG002	0.502734	1.13426	-1.29581	0.045747	chr5	65741001	65741500	Down	genebody		AC190750.2	1.50183	0.603034	1.43193	0.00808945	chr2	3007001	3008500	Up	downstream2k
AC194350.3	0.059425	0.307692	-2.32542	0.0241819	chr6	118364001	118364500	Down	upstream2k		AC186013.3	0.270333	1.0187	-2.04205	0.00351062	chr7	59346001	59346500	Down	upstream2k		AC190789.3	1.21045	0.596015	1.0015	0.0305557	chr10	147742001	147742500	Up	downstream2k
AC194350.3_FG001	0.059425	0.307692	-2.32542	0.0241819	chr6	118364001	118364500	Down	genebody		AC186013.3_FG001	0.270333	1.0187	-2.04205	0.00351062	chr7	59346001	59346500	Down	genebody		AC190832.2	4.46404	2.15331	1.03864	0.000942885	chr4	166279501	166280500	Up	downstream2k
AC194402.2	0.292627	0.0384989	2.66285	0.022691	chr5	14669501	14670000	Up	upstream2k		AC186145.3	0.483078	1.09651	-1.49027	0.0316898	chr4	59703501	59704500	Down	upstream2k		AC190841.2	0.871278	0.345851	1.30592	0.0222741	chr2	230083501	230084000	Up	downstream2k
AC194425.3	0.25159	0	5.11961	0.00829566	chr3	191336001	191336500	Up	upstream2k		AC186145.3_FG002	0.483078	1.09651	-1.49027	0.0316898	chr4	59703501	59704500	Down	genebody		AC190841.2_FG007	0.871278	0.345851	1.30592	0.0222741	chr2	230083501	230084000	Up	genebody
AC194438.3	0.684844	0.211945	1.58479	0.0189131	chr8	67422001	67422500	Up	downstream2k		AC186156.3	0.732379	0.231124	1.48013	0.0301029	chr4	172854001	172854500	Up	downstream2k		AC190851.3	0.118733	0.404	-1.73183	0.0409741	chr7	22563501	22564000	Down	upstream2k
AC194467.3_FG006	0.116526	0.462368	-1.98732	0.0355937	chr10	39193001	39193500	Down	genebody		AC186156.3_FG004	0.939018	2.02031	-1.24898	0.0128598	chr4	172851501	172852000	Down	genebody		AC190909.3	0.807402	0.249989	1.65772	0.00883784	chr5	64363001	64364000	Up	downstream2k
AC194856.3	0.11786	0.422849	-1.87156	0.0431104	chr1	116715501	116716000	Down	upstream2k		AC186164.3	0.475607	0.0768879	2.37069	0.00707927	chr4	227258001	227258500	Up	upstream2k		AC190909.3_FG004	0.807402	0.249989	1.65772	0.00883784	chr5	64363001	64364000	Up	genebody
AC194863.3	0.483608	1.21157	-1.35052	0.0163931	chr1	8543501	8544000	Down	upstream2k		AC186166.3	0.0792708	0.365381	-2.25374	0.0179018	chr5	1820001	1820500	Down	downstream2k		AC190925.2	3.36233	1.59783	1.05857	0.00264053	chr5	115324501	115325000	Up	downstream2k
AC194863.3	0.506149	0.172816	1.44816	0.0371212	chr1	8568001	8568500	Up	upstream2k		AC186166.3	0.543698	0.076863	2.70043	0.00220983	chr5	1815501	1816500	Up	upstream2k		AC190932.3_FG008	0.0384732	0.307912	-2.78625	0.0134229	chr5	175459501	175460000	Down	genebody
AC194878.3	0.118011	0.423309	-1.84798	0.0338548	chr9	25691001	25691500	Down	upstream2k		AC186166.3_FG008	0.0792708	0.365381	-2.25374	0.0179018	chr5	1820001	1820500	Down	genebody		AC190999.2_FG004	0.738576	0.269123	1.43178	0.0236868	chr2	184587001	184587500	Up	genebody
AC194878.3_FG001	0.118011	0.423309	-1.84798	0.0338548	chr9	25691001	25691500	Down	genebody		AC186195.4	0.863149	1.63553	-1.06648	0.0306149	chr2	13095001	13095500	Down	downstream2k		AC191073.2	0.998591	0.423989	1.21957	0.037849	chr2	62492001	62492500	Up	upstream2k
AC194905.2	1.18477	2.3864	-1.03891	0.0367834	chr1	148237501	148238000	Down	upstream2k		AC186195.4	0.220212	1.13626	-2.44119	0.0160986	chr2	13097001	13097500	Down	upstream2k		AC191113.2	0.879334	0.307522	1.47353	0.0201297	chr2	6355001	6355500	Up	downstream2k
AC194940.3	0.155927	0.558076	-1.86879	0.0163455	chr9	119309501	119310000	Down	downstream2k		AC186195.4_FG001	0.863149	1.63553	-1.06648	0.0306149	chr2	13095001	13095500	Down	genebody		AC191246.3	0.283782	0.0288192	3.06892	0.0255697	chr5	172992501	172993500	Up	upstream2k
AC194940.3_FG001	0.155927	0.558076	-1.86879	0.0163455	chr9	119309501	119310000	Down	genebody		AC186309.3	0.516928	0.105712	2.11669	0.0235383	chr5	38411501	38412500	Up	downstream2k		AC191246.3_FG004	0.283782	0.0288192	3.06892	0.0255697	chr5	172992501	172993500	Up	genebody
AC194974.3	0.293466	0.0382792	2.65235	0.0182619	chr5	207613001	207613500	Up	upstream2k		AC186404.3	1.21615	2.25081	-1.02625	0.0324915	chr8	68686001	68686500	Down	upstream2k		AC191251.3	0.758664	1.57667	-1.04859	0.016314	chr5	4997501	4998000	Down	downstream2k
AC194977.2_FG004	0.233126	0.615424	-1.43145	0.028157	chr7	160056501	160057000	Down	genebody		AC186406.4	1.62201	3.59526	-1.24457	0.0492508	chr6	14950501	14951000	Down	downstream2k		AC191251.3_FG005	0.627483	1.28896	-1.03105	0.0447833	chr5	4983001	4983500	Down	genebody
AC195138.3	0.0398964	0.269173	-2.65461	0.043879	chr7	163630001	163630500	Down	downstream2k		AC186406.4	1.3655	3.82012	-1.62437	0.0280449	chr6	14953001	14954500	Down	upstream2k		AC191283.3	0.274418	0.0384989	2.62572	0.0422242	chr2	115399501	115400000	Up	downstream2k
AC195207.2	0.914462	0.40373	1.10938	0.0368628	chr1	161553501	161554000	Up	downstream2k		AC186406.4_FG006	1.62201	3.59526	-1.24457	0.0492508	chr6	14950501	14951000	Down	genebody		AC191360.3_FG015	0.933405	0.442339	1.05742	0.0366167	chr4	238837001	238837500	Up	genebody
AC195235.3_FG003	0.315093	0.865768	-1.53771	0.0144379	chr2	13467501	13468000	Down	genebody		AC186431.5_FG001	0.304878	0.0384989	2.64529	0.036312	chr8	61478001	61478500	Up	genebody		AC191401.3	2.41595	0.711072	1.74339	8.16e-05	chr6	156895001	156895500	Up	upstream2k
AC195307.3	0.25357	0.038619	2.45451	0.0386654	chr1	239217501	239218000	Up	downstream2k		AC186433.4	0.516305	2.29018	-2.2387	0.00257312	chr6	86441001	86441500	Down	upstream2k		AC191412.3	0.371198	0.865588	-1.2107	0.0232641	chr4	199048001	199048500	Down	upstream2k
AC195307.3_FG001	0.25357	0.038619	2.45451	0.0386654	chr1	239217501	239218000	Up	genebody		AC186433.4_FG001	0.516305	2.29018	-2.2387	0.00257312	chr6	86441001	86441500	Down	genebody		AC191412.3_FG005	0.371198	0.865588	-1.2107	0.0232641	chr4	199048001	199048500	Down	genebody
AC195331.3	0.861365	0.327682	1.30349	0.0387317	chr3	218854501	218855000	Up	downstream2k		AC186500.3	0.537933	0.0960876	2.2136	0.0301214	chr5	122073501	122074000	Up	upstream2k		AC191418.3	0.498698	1.15491	-1.37804	0.0161914	chr4	199269501	199270500	Down	downstream2k
AC195342.3	0.486201	0.115397	1.94974	0.00865936	chr2	58677501	58678000	Up	upstream2k		AC186563.4	0.792666	0.231244	1.59618	0.0197342	chr4	176840001	176840500	Up	upstream2k		AC191534.3	0.277387	0.672803	-1.27311	0.049668	chr7	27689001	27689500	Down	downstream2k
AC195370.3	0.963699	2.05815	-1.18147	0.00791715	chr7	65767501	65768000	Down	upstream2k		AC186590.3	0.884819	1.67302	-1.06807	0.0223176	chr6	93542501	93543500	Down	downstream2k		AC191562.3	0.273223	0.0193095	3.38371	0.0154791	chr3	134805501	134806000	Up	upstream2k
AC195458.3	0.32051	0.0481888	2.54065	0.0359363	chr5	205530001	205531000	Up	upstream2k		AC186590.3_FG006	0.884819	1.67302	-1.06807	0.0223176	chr6	93542501	93543500	Down	genebody		AC191577.3	0.673783	0.221054	1.7238	0.0258693	chr5	137167501	137168500	Up	upstream2k
AC195587.4_FG004	0.276187	0.0192494	3.32759	0.0187246	chr6	78783001	78783500	Up	genebody		AC186602.4	1.46274	0.653643	1.00567	0.0463875	chr1	99674501	99675000	Up	downstream2k		AC191598.3	0.390344	0.0959777	1.92758	0.0333391	chr9	150503501	150504000	Up	downstream2k
AC195806.3	1.52603	0.616384	1.21747	0.019015	chr6	48878001	48878500	Up	downstream2k		AC186603.6	2.25808	0.82648	1.26429	0.0164317	chr1	168710001	168710500	Up	downstream2k		AC191650.3	1.19834	0.538936	1.13277	0.0220917	chr3	153409001	153409500	Up	upstream2k
AC195914.2	1.0694	0.461398	1.13824	0.0424682	chr5	142038501	142039000	Up	downstream2k		AC186606.4	2.07791	0.749961	1.31354	0.00531888	chr1	182655001	182655500	Up	upstream2k		AC191650.3_FG003	1.19834	0.538936	1.13277	0.0220917	chr3	153409001	153409500	Up	genebody
AC195914.2	1.11256	0.377442	1.62273	0.0195341	chr5	142041001	142043500	Up	upstream2k		AC186611.4	0.656505	0.191955	1.583	0.0208768	chr8	112231001	112231500	Up	downstream2k		AC192367.2_FG002	1.06386	0.451914	1.49856	0.0235344	chr4	58519501	58520500	Up	genebody
AC195914.2_FG003	1.11256	0.377442	1.62273	0.0195341	chr5	142041001	142043500	Up	genebody		AC186656.4	0.352992	0.980676	-1.59738	0.0263055	chr1	288716501	288717000	Down	downstream2k		AC193353.3_FG002	1.07197	0.500667	1.08031	0.0373427	chr3	143629001	143629500	Up	genebody
AC195920.3	0.51254	1.14396	-1.19231	0.0273032	chr6	3905001	3906000	Down	upstream2k		AC186663.3	0.555245	1.72176	-1.73194	0.0203509	chr3	140645501	140646500	Down	upstream2k		AC193379.3	0.527807	0.173205	1.55497	0.0316903	chr3	186127501	186128000	Up	upstream2k
AC195920.3_FG006	0.51254	1.14396	-1.19231	0.0273032	chr6	3905001	3906000	Down	genebody		AC186663.3_FG006	0.555245	1.72176	-1.73194	0.0203509	chr3	140645501	140646500	Down	genebody		AC193423.3	1.51595	0.634164	1.23738	0.00704747	chr2	81707001	81707500	Up	downstream2k
AC195957.3	0.62656	0.211364	1.47346	0.0403969	chr5	88598501	88599000	Up	downstream2k		AC186684.4	1.09616	0.38498	1.33224	0.0300032	chr1	267857501	267858000	Up	downstream2k		AC193423.3_FG003	1.51595	0.634164	1.23738	0.00704747	chr2	81707001	81707500	Up	genebody
AC196025.3_FG011	0.137388	0.442399	-1.71751	0.0325683	chr5	71080501	71081000	Down	genebody		AC186902.4	0.101629	0.40361	-2.08157	0.0147659	chr1	279984501	279985000	Down	upstream2k		AC193430.3	0.311696	0.78892	-1.33663	0.0315703	chr8	142629501	142630000	Down	upstream2k
AC196096.3	0.275767	0.0382792	2.5463	0.0449066	chr4	55227501	55228000	Up	downstream2k		AC186902.4_FG006	0.101629	0.40361	-2.08157	0.0147659	chr1	279984501	279985000	Down	genebody		AC193466.3	0.255688	0.0384491	2.51643	0.0357341	chr2	176424501	176425000	Up	upstream2k
AC196154.3	0.287903	0.0191396	3.44863	0.0254451	chr4	237472501	237473000	Up	downstream2k		AC186904.4	1.36651	0.471488	1.45149	0.0117901	chr2	15127001	15128000	Up	upstream2k		AC193479.2	0.625184	0.249874	1.28907	0.0388021	chr8	68571501	68572000	Up	downstream2k
AC196212.3	1.0689	2.21255	-1.10691	0.00524738	chr2	99632001	99632500	Down	downstream2k		AC187037.4	1.9661	0.846368	1.05691	0.0455875	chr8	147249001	147249500	Up	downstream2k		AC193502.3	0.727243	0.198911	2.68495	0.0105307	chr7	100716001	100717500	Up	upstream2k
AC196212.3_FG001	1.0689	2.21255	-1.10691	0.00524738	chr2	99632001	99632500	Down	genebody		AC187080.3	1.23135	0.481188	1.33323	0.0308398	chr6	91300001	91301000	Up	upstream2k		AC193591.3	0.0976313	0.443118	-2.0992	0.0339568	chr4	227328501	227329000	Down	upstream2k
AC196278.2	0.0390571	0.269233	-2.62541	0.0334759	chr4	208598501	208599000	Down	upstream2k		AC187090.3	0.602989	1.23049	-1.17273	0.028687	chr8	9381001	9381500	Down	upstream2k		AC193592.3_FG001	0.119837	0.518847	-2.07914	0.0151322	chr9	40377001	40377500	Down	genebody
AC196436.3	0.255399	0.038389	2.45129	0.0402266	chr7	75774501	75775000	Up	upstream2k		AC187157.4	0.804858	0.173205	2.01489	0.00221775	chr8	22688001	22688500	Up	downstream2k		AC193630.3	1.38527	0.525827	1.73867	0.0170517	chr9	19938001	19939500	Up	downstream2k
AC196465.3	0.292778	0	5.37375	0.00620049	chr8	149425001	149425500	Up	downstream2k		AC187209.5	0.665295	0.230454	1.34194	0.0445873	chr2	4707501	4708000	Up	upstream2k		AC193630.3	1.38527	0.525827	1.73867	0.0170517	chr9	19938001	19939500	Up	upstream2k
AC196475.3	0.370859	0.0384989	2.9658	0.0135843	chr4	32275501	32276000	Up	downstream2k		AC187212.3	1.79878	0.557856	1.52793	0.00242684	chr2	9558501	9559000	Up	downstream2k		AC193630.3_FG004	1.38527	0.525827	1.73867	0.0170517	chr9	19938001	19939500	Up	genebody
AC196488.3_FG007	1.24886	0.460409	1.34748	0.0200969	chr6	133888501	133889000	Up	genebody		AC187235.3	0.0223605	0.268624	-3.43123	0.0193853	chr8	81263501	81264000	Down	downstream2k		AC193756.3	0.252031	0	5.12882	0.0135471	chr1	135637501	135638000	Up	upstream2k
AC196637.2	0.312995	0.0384989	2.74461	0.0133384	chr3	170585501	170586000	Up	upstream2k		AC187263.4_FG001	0.149743	0.577095	-2.07546	0.0188804	chr8	24771501	24772000	Down	genebody		AC194264.3	1.23744	0.557357	2.0407	0.0270493	chr1	205549501	205550500	Up	downstream2k
AC196780.4	0.955542	0.279038	1.71104	0.00212194	chr3	182187001	182188000	Up	downstream2k		AC187279.3	1.41666	0.518228	1.27235	0.0416538	chr6	48732501	48733000	Up	downstream2k		AC194264.3_FG006	1.23744	0.557357	2.0407	0.0270493	chr1	205549501	205550500	Up	genebody
AC196954.2	0.409303	0.904767	-1.17933	0.0497818	chr2	8066001	8066500	Down	upstream2k		AC187279.3	2.04802	0.692673	1.36956	0.0172581	chr6	48769001	48769500	Up	upstream2k		AC194272.3	1.50019	0.692213	1.09494	0.0118098	chr1	195589501	195590000	Up	upstream2k
AC196972.3	0.349727	0.0962575	1.73527	0.0463207	chr4	228671501	228672000	Up	upstream2k		AC187283.3	1.44514	2.69263	-1.02499	0.0480057	chr6	85772501	85773000	Down	downstream2k		AC194272.3_FG003	1.50019	0.692213	1.09494	0.0118098	chr1	195589501	195590000	Up	genebody
AC197029.3	2.46544	0.692652	1.7438	2.53e-05	chr7	105681001	105681500	Up	upstream2k		AC187485.3	0.756742	0.192575	1.77138	0.0139185	chr8	67256001	67256500	Up	upstream2k		AC194273.3_FG007	1.79619	0.768261	1.22037	0.0254177	chr10	78917501	78918000	Up	genebody
AC197118.3	0.408523	0.0191396	4.48082	0.00204559	chr5	78854001	78855000	Up	downstream2k		AC187789.3	0.236795	0.750081	-1.76289	0.0183821	chr9	30461001	30462000	Down	downstream2k		AC194325.3	2.33334	0.961137	1.26279	0.00115174	chr2	33716501	33717000	Up	upstream2k
AC197118.3_FG005	0.408523	0.0191396	4.48082	0.00204559	chr5	78854001	78855000	Up	genebody		AC187802.3	0.434277	0.115447	1.69651	0.0398341	chr6	157973501	157974000	Up	downstream2k		AC194335.3	0.0759326	0.40395	-2.28021	0.0211139	chr4	37633501	37634000	Down	downstream2k
AC197122.3	0.433641	0.115547	3.15738	0.0273897	chr5	15735001	15736500	Up	downstream2k		AC187872.3	0.921436	2.2697	-1.43208	0.00573048	chr7	161255501	161256000	Down	downstream2k		AC194341.4	0.894424	0.192175	2.17204	0.000386355	chr8	140911001	140911500	Up	upstream2k
AC197122.3_FG003	0.433641	0.115547	3.15738	0.0273897	chr5	15735001	15736500	Up	genebody		AC187872.3	0.292696	0.0384989	2.60681	0.0481005	chr7	161258501	161259000	Up	upstream2k		AC194341.4_FG004	0.894424	0.192175	2.17204	0.000386355	chr8	140911001	140911500	Up	genebody
AC197265.3	0.410487	0.0384989	3.12651	0.00190121	chr5	83182501	83183000	Up	downstream2k		AC187885.3	0.458653	0.076778	2.28864	0.0373484	chr6	120128501	120129000	Up	downstream2k		AC194362.3	0.683238	0.231474	1.52988	0.0388136	chr3	232083001	232083500	Up	upstream2k
AC197265.3_FG005	0.410487	0.0384989	3.12651	0.00190121	chr5	83182501	83183000	Up	genebody		AC187901.4	1.18096	2.73168	-1.51266	0.0301264	chr9	28991501	28992500	Down	downstream2k		AC194438.3	0.676866	0.211945	1.63037	0.0234911	chr8	67422001	67422500	Up	downstream2k
AC197477.3	1.10799	0.452043	1.24869	0.0359016	chr7	157980001	157981000	Up	downstream2k		AC187901.4	1.09825	2.47139	-1.27703	0.0114783	chr9	28993501	28994500	Down	upstream2k		AC194467.3	0.445936	0.134537	1.66756	0.0313444	chr10	39197001	39197500	Up	downstream2k
AC197541.3	0.853401	0.230465	1.79442	0.00760195	chr3	169075501	169076000	Up	upstream2k		AC188000.3	0.959363	0.249584	1.78851	0.0213355	chr10	91791501	91792000	Up	downstream2k		AC194478.3_FG005	1.75199	3.63587	-1.05428	0.000970243	chr6	72420001	72420500	Down	genebody
AC197575.3	0.820134	0.327292	1.24361	0.0429104	chr2	33129501	33130000	Up	downstream2k		AC188036.3	1.29817	3.15401	-1.38174	0.0172741	chr10	82167001	82167500	Down	downstream2k		AC194485.3	0.51248	1.13398	-1.14407	0.0316071	chr10	108762501	108763000	Down	upstream2k
AC197672.3_FG002	0.857136	0.345802	1.2242	0.0271877	chr10	98155001	98155500	Up	genebody		AC188036.3	0.895047	2.59476	-1.61816	0.0177842	chr10	82163001	82163500	Down	upstream2k		AC194666.2	0.489333	0.153736	1.61138	0.0344182	chr4	9738001	9738500	Up	downstream2k
AC197699.3	0.543528	0.134487	1.92023	0.026749	chr9	17003001	17003500	Up	upstream2k		AC188128.3	0.815029	0.307632	1.23415	0.0490889	chr10	143614001	143614500	Up	downstream2k		AC194666.2_FG010	1.83891	0.768676	1.26806	0.00895709	chr4	9736501	9737500	Up	genebody
AC197714.3	0.601317	0.172586	1.69893	0.0277213	chr4	58560501	58561000	Up	downstream2k		AC188195.2	0.684267	0.192795	1.62755	0.0313927	chr10	96544501	96545000	Up	upstream2k		AC194734.3	1.7177	0.749861	1.18397	0.0144969	chr3	23533501	23534000	Up	upstream2k
AC197714.3_FG004	0.601317	0.172586	1.69893	0.0277213	chr4	58560501	58561000	Up	genebody		AC188296.3	1.53692	0.567136	1.49535	0.015135	chr6	125271501	125272500	Up	upstream2k		AC194856.3	0.568488	1.13459	-1.00204	0.0374918	chr1	116715001	116715500	Down	upstream2k
AC197903.4	0.349727	0.78869	-1.21254	0.0304583	chr3	7933001	7933500	Down	upstream2k		AC188583.4	1.87553	0.744058	1.24166	0.0193204	chr9	10532001	10533500	Up	downstream2k		AC194895.3	0.452725	0.115397	1.89013	0.0297454	chr3	6972001	6972500	Up	downstream2k
AC198206.5_FG001	0.73161	0.17289	2.08646	0.014264	chr5	128498001	128499000	Up	genebody		AC188583.4	1.97152	0.499468	1.8043	0.000574313	chr9	10534501	10535000	Up	upstream2k		AC194937.3	0.272209	0.038559	2.60859	0.0215469	chr5	118968001	118968500	Up	upstream2k
AC198291.3_FG001	0.930676	0.40362	1.1393	0.0471449	chr6	35999501	36000000	Up	genebody		AC188612.3	0.39974	0.0382792	3.01162	0.0154018	chr10	4725001	4725500	Up	upstream2k		AC194937.3_FG004	0.272209	0.038559	2.60859	0.0215469	chr5	118968001	118968500	Up	genebody
AC198361.3	1.44311	0.653473	1.07945	0.0267575	chr1	233394001	233394500	Up	upstream2k		AC188718.3	0.325862	0.038389	2.70582	0.0302169	chr7	125615501	125616000	Up	upstream2k		AC194942.3	0.625691	0.192235	1.65302	0.0124454	chr8	104734501	104735000	Up	upstream2k
AC198518.3	2.01067	0.846618	1.16273	0.00559076	chr3	107365001	107365500	Up	upstream2k		AC188722.3	1.74929	0.711612	1.12684	0.0218682	chr10	34736501	34737500	Up	downstream2k		AC194965.4	1.76715	0.519496	1.74915	0.000218729	chr6	127560001	127560500	Up	downstream2k
AC198725.4_FG007	0.820957	0.268878	1.49487	0.0193029	chr3	217318501	217319500	Up	genebody		AC188735.3	0.123992	0.481737	-2.05673	0.0391897	chr10	88522001	88522500	Down	upstream2k		AC194965.4	1.92783	0.903156	1.07988	0.0232955	chr6	127630501	127631000	Up	upstream2k
AC198781.3	0.714948	0.0956979	2.74693	0.00552731	chr10	5281001	5281500	Up	upstream2k		AC188744.3	0.075876	0.307352	-2.03477	0.0301166	chr9	60866501	60867000	Down	upstream2k		AC194970.5	0.40424	0.0577483	2.66504	0.0173931	chr2	207933001	207933500	Up	downstream2k
AC198787.3	0.525527	0.115737	2.04619	0.0157891	chr10	85776001	85776500	Up	downstream2k		AC188745.3_FG001	0.808252	0.249764	1.51028	0.012848	chr10	97161501	97162000	Up	genebody		AC194970.5_FG009	0.0382198	0.269293	-2.59218	0.0214584	chr2	207931501	207932000	Down	genebody
AC198871.3	0.684545	1.82875	-1.44938	0.00862897	chr1	202448501	202450000	Down	downstream2k		AC189048.2	0.713404	1.57717	-1.28947	0.00744323	chr6	23957501	23958000	Down	upstream2k		AC194974.3	0.330046	0.0191396	4.13959	0.00338111	chr5	207612501	207613500	Up	upstream2k
AC198871.3_FG002	0.684545	1.82875	-1.44938	0.00862897	chr1	202448501	202450000	Down	genebody		AC189078.3	1.92276	0.865149	1.00052	0.0433789	chr7	65930501	65931000	Up	downstream2k		AC194977.2_FG004	0.0384732	0.383791	-3.10392	0.0115815	chr7	160057001	160057500	Down	genebody
AC198937.4	0.332448	0.0576985	2.31725	0.0136009	chr4	83641001	83641500	Up	downstream2k		AC189280.3_FG001	0.0758716	0.346141	-2.2042	0.0418139	chr4	171873001	171873500	Down	genebody		AC195138.3	0.0406818	0.269173	-2.56453	0.0473876	chr7	163630001	163630500	Down	downstream2k
AC198995.3	1.31209	0.577385	1.09609	0.0231611	chr1	108078001	108078500	Up	upstream2k		AC189694.3	1.10271	2.74974	-1.49151	0.020887	chr4	118302501	118303500	Down	downstream2k		AC195331.3	1.14722	0.452693	1.35354	0.0189214	chr3	218854501	218855500	Up	downstream2k
AC199043.2	0.876395	0.307232	1.43354	0.0138832	chr8	68449001	68449500	Up	upstream2k		AC189694.3	1.10271	2.74974	-1.49151	0.020887	chr4	118302501	118303500	Down	upstream2k		AC195370.3	0.0384732	0.38445	-3.10422	0.0115851	chr7	65770501	65771000	Down	downstream2k
AC199054.3	0.195974	0.654543	-1.77401	0.0112528	chr9	121144001	121144500	Down	upstream2k		AC189694.3_FG003	1.10271	2.74974	-1.49151	0.020887	chr4	118302501	118303500	Down	genebody		AC195796.3	0.963315	0.364771	1.3833	0.0368627	chr4	162592501	162593000	Up	downstream2k
AC199067.2	0.523848	0.115737	2.06116	0.0119099	chr3	176497501	176498000	Up	downstream2k		AC189750.4	1.03586	0.269513	1.7524	0.0134592	chr7	152388001	152388500	Up	downstream2k		AC195806.3	1.47009	0.654603	1.15057	0.0279548	chr6	48877501	48878500	Up	downstream2k
AC199204.3	0.447144	0.134307	1.61854	0.0455964	chr8	36218501	36219000	Up	upstream2k		AC189753.3_FG002	1.12733	0.269293	1.86815	0.00370019	chr9	133254001	133254500	Up	genebody		AC195826.2	0.0384732	0.288652	-2.69779	0.027663	chr7	121576501	121577000	Down	upstream2k
AC199325.3	0.351062	0.0768982	2.02723	0.0246998	chr10	19113501	19114000	Up	upstream2k		AC189796.3_FG004	0.0379402	0.269413	-2.71717	0.0258127	chr10	31200001	31200500	Down	genebody		AC195914.2	2.20067	0.855348	1.37443	0.00391567	chr5	142038501	142039500	Up	downstream2k
AC199363.4_FG003	0.262075	0.00962472	4.2664	0.0196164	chr8	84484001	84485000	Up	genebody		AC190507.1	0.14635	0.480958	-1.84526	0.0214644	chr2	88394501	88395000	Down	downstream2k		AC195914.2	1.44254	0.365751	2.13443	0.00287798	chr5	142041001	142043000	Up	upstream2k
AC199479.4	0.291981	0.749911	-1.40988	0.0183763	chr5	164109501	164110000	Down	upstream2k		AC190507.1	2.22978	5.09663	-1.29003	0.0181257	chr2	88398001	88398500	Down	upstream2k		AC195914.2_FG003	1.44254	0.365751	2.13443	0.00287798	chr5	142041001	142043000	Up	genebody
AC199487.4	0.309336	0.846268	-1.47721	0.0145969	chr1	165771501	165772000	Down	downstream2k		AC190526.3	0.101631	0.365841	-1.93948	0.0404483	chr5	156241501	156242000	Down	upstream2k		AC195957.3	1.12256	0.499777	1.25351	0.0303319	chr5	88598501	88599500	Up	downstream2k
AC199488.4	0.839017	0.346531	1.18917	0.0289765	chr1	165642501	165643000	Up	upstream2k		AC190549.3	0.767936	0.211734	2.04611	0.0218508	chr3	7181501	7182500	Up	downstream2k		AC195989.3	0.790584	0.269293	1.50408	0.0448884	chr8	94124001	94124500	Up	upstream2k
AC199492.3	1.03774	0.461624	1.08225	0.0345506	chr8	148961501	148962500	Up	upstream2k		AC190576.2	1.9852	5.09398	-1.45459	0.011622	chr5	92321501	92322000	Down	downstream2k		AC196048.2	1.28926	0.596755	1.08641	0.0322432	chr1	91024501	91025000	Up	upstream2k
AC199517.4	0.495944	0.124792	1.91311	0.0356479	chr3	51041001	51042000	Up	downstream2k		AC190613.3_FG001	2.13455	4.79796	-1.27659	0.0127111	chr2	76845501	76846500	Down	genebody		AC196130.3	0.291446	0.0575887	2.19667	0.0356467	chr3	161302501	161303000	Up	downstream2k
AC199526.5	0.777612	0.269403	1.43424	0.0243147	chr3	58887001	58887500	Up	downstream2k		AC190632.2_FG004	0.313677	0.0193095	3.46143	0.00521096	chr4	151535001	151535500	Up	genebody		AC196130.3	0.291446	0.0575887	2.19667	0.0356467	chr3	161302501	161303000	Up	upstream2k
AC199526.5	1.39833	0.499747	1.39466	0.00549603	chr3	58904501	58905500	Up	downstream2k		AC190636.3	1.89902	0.82683	1.03566	0.0439211	chr5	816501	817000	Up	upstream2k		AC196130.3_FG002	0.291446	0.0575887	2.19667	0.0356467	chr3	161302501	161303000	Up	genebody
AC199873.4	0.802586	0.230794	1.70439	0.00644668	chr3	13997001	13997500	Up	upstream2k		AC190665.3	0.520324	0.173266	1.39895	0.0492531	chr3	52820501	52821000	Up	upstream2k		AC196154.3	0.278858	0.0191945	3.43039	0.0214315	chr4	237472001	237473000	Up	downstream2k
AC199956.4	0.562217	1.23064	-1.15301	0.0472716	chr8	41136501	41137000	Down	downstream2k		AC190716.3_FG001	0.3672	1.02011	-1.60996	0.00723005	chr5	8846501	8847000	Down	genebody		AC196154.3	0.210335	0.78803	-1.86825	0.0117338	chr4	237478001	237479000	Down	upstream2k
AC200069.4	1.19656	0.518837	1.1153	0.0264521	chr10	115956001	115956500	Up	upstream2k		AC190750.2	2.83684	0.760235	1.98845	0.00203982	chr2	3007001	3009000	Up	downstream2k		AC196171.6_FG002	1.314	0.567241	1.35505	0.012658	chr9	39243001	39244000	Up	genebody
AC200099.4	0.155088	0.500448	-1.70185	0.0404045	chr8	27661001	27661500	Down	downstream2k		AC190763.3	1.88885	0.749132	1.16332	0.0250833	chr1	145500501	145501000	Up	downstream2k		AC196212.3	2.55409	6.2742	-1.81892	4.72e-05	chr2	99631001	99632500	Down	downstream2k
AC200112.4_FG008	0.291561	0.692163	-1.29178	0.0308218	chr2	142702001	142702500	Down	genebody		AC190763.3_FG002	1.88885	0.749132	1.16332	0.0250833	chr1	145500501	145501000	Up	genebody		AC196212.3	2.55409	6.2742	-1.81892	4.72e-05	chr2	99631001	99632500	Down	upstream2k
AC200117.3	0.390958	0.0769978	2.17118	0.0280882	chr4	241386001	241386500	Up	downstream2k		AC190772.4	4.15506	1.7505	1.08013	0.0108313	chr4	28376501	28377000	Up	downstream2k		AC196212.3_FG001	2.55409	6.2742	-1.81892	4.72e-05	chr2	99631001	99632500	Down	genebody
AC200753.3	1.83659	0.808059	1.10973	0.00597497	chr7	7468001	7468500	Up	upstream2k		AC190789.3	2.45012	0.961581	1.17076	0.0203555	chr10	147741501	147742500	Up	downstream2k		AC196262.4	0.690603	0.230734	2.85508	0.0225523	chr4	10048501	10049500	Up	downstream2k
AC201888.3_FG013	0.198643	0.635353	-1.75083	0.0350242	chr10	146500001	146500500	Down	genebody		AC190792.2	1.53925	0.654273	1.056	0.0489877	chr2	1311501	1312000	Up	upstream2k		AC196262.4	0.350767	0.0768982	2.07307	0.0337535	chr4	10044501	10045000	Up	upstream2k
AC202532.4	0.116945	0.422969	-1.86632	0.0292649	chr7	175492501	175493000	Down	upstream2k		AC190792.2_FG006	1.53925	0.654273	1.056	0.0489877	chr2	1311501	1312000	Up	genebody		AC196394.3	0.810599	0.250054	1.66375	0.0109904	chr1	16624001	16624500	Up	upstream2k
AC202707.3	1.34172	3.59671	-1.43387	0.0177074	chr4	49964001	49964500	Down	upstream2k		AC190841.2	0.907865	0.345851	1.22951	0.046988	chr2	230083501	230084000	Up	downstream2k		AC196475.3	1.21969	0.211584	3.18158	0.00136618	chr4	32275501	32276500	Up	downstream2k
AC202707.3_FG002	0.315663	0	5.41009	0.00225624	chr4	49967001	49967500	Up	genebody		AC190841.2_FG007	0.907865	0.345851	1.22951	0.046988	chr2	230083501	230084000	Up	genebody		AC196637.2	0.609664	0.0481236	3.48974	0.000217922	chr3	170585001	170586000	Up	upstream2k
AC202911.3	0.156078	0.577045	-1.89931	0.00712686	chr7	127767501	127768000	Down	upstream2k		AC190909.3	0.637541	0.211545	1.40575	0.037171	chr5	64363501	64364000	Up	downstream2k		AC196780.4	1.44929	0.279038	2.36712	1.85e-05	chr3	182187001	182188000	Up	downstream2k
AC203006.3	0.176026	0.538196	-1.63968	0.0213819	chr5	204111501	204112000	Down	downstream2k		AC190909.3_FG004	0.637541	0.211545	1.40575	0.037171	chr5	64363501	64364000	Up	genebody		AC197029.3	2.9525	0.692652	2.07087	5.72e-08	chr7	105681001	105681500	Up	upstream2k
AC203027.3_FG003	0.154248	0.519156	-1.73963	0.0415065	chr6	69310501	69311000	Down	genebody		AC190922.3	0.634138	0.0963674	2.48236	0.0014794	chr5	61541501	61542000	Up	upstream2k		AC197109.3_FG004	0.411192	0.980755	-1.25925	0.0272135	chr5	45207001	45207500	Down	genebody
AC203227.3	0.350298	0.0384989	2.93123	0.0138209	chr8	72684501	72685000	Up	upstream2k		AC190934.3	3.18035	6.82529	-1.19764	0.0231711	chr1	29494001	29494500	Down	downstream2k		AC197118.3	0.328217	0.0577586	2.34627	0.0418866	chr5	78855501	78856000	Up	upstream2k
AC203237.3	0.486696	0.173205	1.39441	0.0431049	chr8	108854501	108855000	Up	downstream2k		AC190934.3_FG003	3.18035	6.82529	-1.19764	0.0231711	chr1	29494001	29494500	Down	genebody		AC197118.3_FG005	0.295772	0	5.37162	0.00216121	chr5	78854501	78855000	Up	genebody
AC203237.3_FG001	0.486696	0.173205	1.39441	0.0431049	chr8	108854501	108855000	Up	genebody		AC190999.2_FG004	0.618773	0.173036	2.66756	0.0175478	chr2	184586501	184588000	Up	genebody		AC197124.3	1.82595	0.615544	1.54242	0.000655509	chr6	112091501	112092000	Up	upstream2k
AC203265.3	0.176446	0.634624	-1.87882	0.00495963	chr6	61087501	61088000	Down	downstream2k		AC191042.4_FG001	0.0223605	0.345821	-4.2792	0.00245061	chr1	82671501	82672500	Down	genebody		AC197699.3	0.583905	0.134487	2.04515	0.00863578	chr9	17003001	17003500	Up	upstream2k
AC203265.3	0.391453	0.845879	-1.16903	0.0325913	chr6	61083001	61083500	Down	upstream2k		AC191050.3	1.21338	0.327072	1.70155	0.0207996	chr2	58285001	58285500	Up	downstream2k		AC197705.4	0.117121	0.40332	-1.73178	0.0450686	chr8	117628001	117628500	Down	downstream2k
AC203265.3_FG002	0.176446	0.634624	-1.87882	0.00495963	chr6	61087501	61088000	Down	genebody		AC191050.3_FG003	1.20467	2.87927	-1.53805	0.0192225	chr2	58281001	58282500	Down	genebody		AC197705.4	0.273223	0.0384989	2.59742	0.0452492	chr8	117695501	117696000	Up	downstream2k
AC203311.3	0.154593	0.519507	-1.75852	0.0224341	chr10	25617001	25617500	Down	downstream2k		AC191067.3	0.904794	0.298087	1.46605	0.0194635	chr8	80181001	80182000	Up	downstream2k		AC197705.4_FG011	0.541268	0.135107	1.925	0.0440773	chr8	117614501	117615000	Up	genebody
AC203381.3	0.313414	0.0578084	2.23084	0.0263627	chr8	173615501	173616000	Up	upstream2k		AC191067.3_FG005	0.904794	0.298087	1.46605	0.0194635	chr8	80181001	80182000	Up	genebody		AC197757.3	0.191696	0.653044	-1.72111	0.025639	chr4	25370501	25371000	Down	upstream2k
AC203408.4	0.66863	0.192395	1.67815	0.0254027	chr6	24314001	24314500	Up	upstream2k		AC191069.3	1.41865	0.538536	1.214	0.0310328	chr8	37669001	37669500	Up	upstream2k		AC197757.3_FG003	0.191696	0.653044	-1.72111	0.025639	chr4	25370501	25371000	Down	genebody
AC203571.3	0.312005	0.0384989	2.73789	0.0127189	chr9	113684001	113684500	Up	downstream2k		AC191070.3	0.351627	0.0578084	2.30376	0.0397985	chr4	42474001	42474500	Up	upstream2k		AC198122.3	0.469336	1.0197	-1.11376	0.0261723	chr9	70873001	70873500	Down	upstream2k
AC203841.3_FG009	0.48845	0.173266	1.38695	0.0416906	chr10	124256501	124257000	Up	genebody		AC191070.3_FG006	0.613158	1.44213	-1.37135	0.011438	chr4	42473001	42473500	Down	genebody		AC198291.3_FG001	2.87617	1.1153	1.33336	0.00111177	chr6	36000001	36001000	Up	genebody
AC203925.3	0.0590053	0.327392	-2.4029	0.0247913	chr4	22722501	22723000	Down	downstream2k		AC191073.2	0.075876	0.403879	-2.41798	0.00470229	chr2	62493001	62493500	Down	upstream2k		AC198366.3	1.10824	0.499627	1.12817	0.0291332	chr10	1889501	1890000	Up	upstream2k
AC203944.4	0.464348	0.0956979	2.1411	0.0362856	chr4	156057501	156058000	Up	downstream2k		AC191107.4	0.292702	0.769221	-1.52758	0.0416369	chr2	169333001	169333500	Down	upstream2k		AC198371.3	0.927999	0.366011	1.31234	0.0471799	chr10	5916501	5917000	Up	upstream2k
AC203976.4	1.89114	0.82746	1.1151	0.0228966	chr8	63471501	63472000	Up	downstream2k		AC191107.4_FG002	0.292702	0.769221	-1.52758	0.0416369	chr2	169333001	169333500	Down	genebody		AC198386.3	1.98826	0.80751	1.28203	0.00116523	chr3	83273501	83274000	Up	downstream2k
AC204009.3	0.0779634	0.403759	-2.3436	0.0222307	chr3	184686001	184686500	Down	downstream2k		AC191115.3_FG002	0.370594	0.076778	2.00581	0.0495926	chr2	83965001	83965500	Up	genebody		AC198393.3	0.414505	0.0768982	2.30741	0.0268083	chr7	71696501	71697000	Up	upstream2k
AC204088.3	0.467931	0.0959528	2.12413	0.019922	chr5	180533501	180534500	Up	upstream2k		AC191147.3	0.949831	0.326832	1.34896	0.0416152	chr5	151218501	151219000	Up	upstream2k		AC198398.3	0.0569495	0.327282	-2.35646	0.0335474	chr10	7588501	7589000	Down	upstream2k
AC204687.3	0.466748	0.942636	-1.06036	0.0473875	chr7	101415001	101415500	Down	upstream2k		AC191246.3	0.350615	0.0288192	3.22242	0.00854955	chr5	172992501	172993500	Up	upstream2k		AC198398.3_FG003	0.0569495	0.327282	-2.35646	0.0335474	chr10	7588501	7589000	Down	genebody
AC204772.2	3.73634	1.59618	1.17293	0.000635644	chr7	143428501	143429500	Up	upstream2k		AC191246.3_FG004	0.350615	0.0288192	3.22242	0.00854955	chr5	172992501	172993500	Up	genebody		AC198418.3_FG005	0.883588	0.365271	1.24797	0.0259927	chr1	295188001	295188500	Up	genebody
AC204868.3	0.765283	0.269363	1.40808	0.0318031	chr4	187014001	187014500	Up	upstream2k		AC191251.3	0.614534	1.57667	-1.46009	0.0306573	chr5	4997501	4998000	Down	downstream2k		AC198421.3	0.3414	0.865228	-1.40967	0.031281	chr10	23191501	23193000	Down	downstream2k
AC204893.3	0.428337	1.11547	-1.4163	0.00821272	chr8	9919501	9920000	Down	downstream2k		AC191251.3_FG005	0.244591	0.75029	-1.74835	0.0159628	chr5	4979501	4980000	Down	genebody		AC198605.3	2.00354	0.38469	2.34958	1.04e-06	chr10	99624501	99625000	Up	downstream2k
AC204893.3_FG001	0.428337	1.11547	-1.4163	0.00821272	chr8	9919501	9920000	Down	genebody		AC191328.3	0.628742	1.3076	-1.19871	0.0276104	chr4	123716501	123717000	Down	upstream2k		AC198725.4_FG007	0.890098	0.268878	1.67659	0.0165744	chr3	217318501	217319500	Up	genebody
AC205470.3_FG008	0.761011	0.269183	1.43196	0.0362925	chr7	95463001	95463500	Up	genebody		AC191328.3_FG002	0.628742	1.3076	-1.19871	0.0276104	chr4	123716501	123717000	Down	genebody		AC198773.3	0.606661	0.038619	3.75505	0.0101703	chr10	14545501	14546000	Up	upstream2k
AC205484.3_FG005	0.406903	0.923577	-1.21549	0.0298574	chr4	124809001	124809500	Down	genebody		AC191330.3	1.4994	3.49926	-1.30304	0.0451734	chr1	7106001	7106500	Down	upstream2k		AC198773.3_FG003	0.606661	0.038619	3.75505	0.0101703	chr10	14545501	14546000	Up	genebody
AC205485.3	1.40303	0.577205	1.19848	0.0128926	chr4	183262001	183262500	Up	upstream2k		AC191360.3	0.666043	1.6924	-1.42809	0.0492699	chr4	238951501	238952000	Down	downstream2k		AC198781.3	0.797897	0.0956979	2.95692	0.000234238	chr10	5281001	5281500	Up	upstream2k
AC205485.3_FG011	1.40303	0.577205	1.19848	0.0128926	chr4	183262001	183262500	Up	genebody		AC191401.3	0.634149	0.211485	1.39689	0.0340678	chr6	156800001	156800500	Up	upstream2k		AC199043.2	0.774497	0.307232	1.30377	0.0375183	chr8	68449001	68449500	Up	upstream2k
AC205532.3	0.215998	0.634904	-1.59251	0.022467	chr4	142716001	142716500	Down	downstream2k		AC191401.3	2.8035	0.711072	1.81554	0.000127136	chr6	156895001	156895500	Up	upstream2k		AC199054.3	0.256792	0.770039	-1.56539	0.0263554	chr9	121144501	121145000	Down	upstream2k
AC205703.4_FG010	0.293542	0.0382792	2.66277	0.0246691	chr5	181260001	181260500	Up	genebody		AC191412.3	0.313362	0.904027	-1.65949	0.0159465	chr4	199047501	199048500	Down	upstream2k		AC199175.2	2.91283	1.36579	1.07717	0.00188691	chr1	243171001	243171500	Up	upstream2k
AC205709.3	0.274928	0.0193095	3.3489	0.0130072	chr9	135086501	135087000	Up	upstream2k		AC191412.3_FG005	0.313362	0.904027	-1.65949	0.0159465	chr4	199047501	199048500	Down	genebody		AC199335.3_FG002	0.0189832	0.269463	-3.37714	0.00946214	chr10	58295501	58296000	Down	genebody
AC205712.3_FG003	0.35457	0.0575286	2.37552	0.0431236	chr9	45981001	45981500	Up	genebody		AC191523.3_FG001	0.34823	0	5.51006	0.000949707	chr4	30028001	30028500	Up	genebody		AC199343.3	0.620858	0.154136	1.95733	0.013282	chr2	6204501	6205000	Up	upstream2k
AC205725.3	0.254409	0.038389	2.44381	0.031694	chr1	23587001	23587500	Up	downstream2k		AC191534.3	0.449219	1.30765	-1.64369	0.0247882	chr7	27688001	27688500	Down	downstream2k		AC199479.4	0.193054	0.538246	-1.43977	0.0482461	chr5	164107501	164108000	Down	upstream2k
AC205968.3	0.66566	0.173315	1.81282	0.0130642	chr5	59455001	59455500	Up	upstream2k		AC191534.3	2.19045	5.05813	-1.31389	0.0118403	chr7	27683501	27684000	Down	upstream2k		AC199479.4_FG004	0.193054	0.538246	-1.43977	0.0482461	chr5	164107501	164108000	Down	genebody
AC206031.3	1.09567	0.345781	1.56295	0.00879432	chr1	199772501	199773000	Up	upstream2k		AC191541.4	0.601661	2.14336	-2.05296	0.00427104	chr3	205609001	205610000	Down	downstream2k		AC199488.4	0.792213	0.288143	1.43515	0.0375939	chr1	165663001	165663500	Up	upstream2k
AC206165.3	0.516543	0.144156	1.72489	0.0215258	chr6	159826501	159827500	Up	downstream2k		AC191541.4_FG005	0.826601	1.90226	-1.32388	0.0302595	chr3	205614001	205614500	Down	genebody		AC199488.4	1.06933	0.346531	1.58743	0.00661488	chr1	165642501	165643000	Up	upstream2k
AC206165.3_FG009	0.516543	0.144156	1.72489	0.0215258	chr6	159826501	159827500	Up	genebody		AC191551.3_FG003	0.710007	0.192235	1.69411	0.0123029	chr3	47077501	47078000	Up	genebody		AC199488.4_FG004	0.792213	0.288143	1.43515	0.0375939	chr1	165663001	165663500	Up	genebody
AC206186.3	0.251094	0.749801	-1.61599	0.0249339	chr6	91735001	91735500	Down	downstream2k		AC191575.2_FG001	0.0602985	0.460679	-3.01158	0.0101199	chr1	295378501	295379500	Down	genebody		AC199492.3	0.468359	0.0958627	2.21652	0.00989693	chr8	148958501	148959500	Up	downstream2k
AC206194.3	0.0195286	0.269073	-3.41946	0.00744506	chr10	120854501	120855000	Down	upstream2k		AC191622.3	1.9357	3.75245	-1.06926	0.037789	chr6	167798501	167799000	Down	downstream2k		AC199492.3	1.49282	0.461624	1.64738	0.00285031	chr8	148961501	148962500	Up	upstream2k
AC206519.2	0.214663	0.576936	-1.44851	0.0455615	chr5	83062001	83062500	Down	downstream2k		AC191622.3_FG005	1.9357	3.75245	-1.06926	0.037789	chr6	167798501	167799000	Down	genebody		AC199524.3	1.07604	0.519397	1.03116	0.0333215	chr1	171085501	171086000	Up	downstream2k
AC206519.2_FG002	0.214663	0.576936	-1.44851	0.0455615	chr5	83062001	83062500	Down	genebody		AC191686.3	0.127382	0.518787	-2.14376	0.0143295	chr3	56334001	56334500	Down	upstream2k		AC199526.5	1.94367	0.499747	1.93938	8.71e-06	chr3	58904501	58905500	Up	downstream2k
AC206582.2	0.409077	0.0960876	1.94579	0.0152033	chr9	28456001	28456500	Up	downstream2k		AC191686.3_FG002	0.127382	0.518787	-2.14376	0.0143295	chr3	56334001	56334500	Down	genebody		AC199526.5	2.39296	0.279028	3.06638	8.62e-09	chr3	58887001	58888000	Up	downstream2k
AC206582.2_FG002	0.409077	0.0960876	1.94579	0.0152033	chr9	28456001	28456500	Up	genebody		AC191691.3	1.38547	0.538346	1.19788	0.0449462	chr4	14240001	14240500	Up	downstream2k		AC199526.5	0.46653	0.0958678	2.18409	0.0139996	chr3	58873001	58873500	Up	upstream2k
AC206642.4	2.59758	1.0773	1.20742	0.00301841	chr2	78237001	78237500	Up	downstream2k		AC191708.3	0.460027	0.999565	-1.26115	0.0185603	chr10	78710501	78711000	Down	downstream2k		AC199526.5_FG003	0.752925	0.307917	1.4804	0.0424496	chr3	58874001	58875000	Up	genebody
AC206642.4_FG001	2.59758	1.0773	1.20742	0.00301841	chr2	78237001	78237500	Up	genebody		AC191782.3	1.70946	3.88612	-1.26841	0.0400996	chr3	67992501	67993000	Down	downstream2k		AC199541.4	2.43506	1.09602	1.22992	0.0108395	chr1	78417501	78418500	Up	downstream2k
AC206763.3_FG002	0.254829	0	5.11748	0.004196	chr2	183045001	183045500	Up	genebody		AC191782.3	1.74471	4.53993	-1.4323	0.0361464	chr3	67993501	67995000	Down	upstream2k		AC199541.4	0.505094	0.173156	1.50235	0.0358751	chr1	78374001	78374500	Up	downstream2k
AC206768.3	0.311165	0	5.432	0.000613972	chr3	88542001	88542500	Up	downstream2k		AC191782.3_FG001	1.70946	3.88612	-1.26841	0.0400996	chr3	67992501	67993000	Down	genebody		AC199572.3	1.39029	0.462587	1.56796	0.0124537	chr4	182303501	182304000	Up	downstream2k
AC207043.3_FG004	0.347823	0.0771179	2.02889	0.0443342	chr5	85972501	85973000	Up	genebody		AC192240.3	1.39779	3.2121	-1.28395	0.0441337	chr5	67245001	67245500	Down	downstream2k		AC199624.4	2.18007	0.981275	1.13706	0.00426483	chr7	2562001	2562500	Up	upstream2k
AC207119.3	0.254904	0	5.12973	0.00268318	chr1	215962501	215963000	Up	downstream2k		AC192405.3	6.00332	2.5383	1.08772	0.00701271	chr4	207198501	207199000	Up	downstream2k		AC199782.5	0.958833	0.326262	1.51761	0.0153848	chr2	195004501	195005000	Up	downstream2k
AC207265.3_FG002	0.273938	0.0578685	2.04178	0.0488849	chr9	14841501	14842000	Up	genebody		AC192405.3	0.289305	0.672683	-1.35492	0.0483592	chr4	207202501	207203000	Down	upstream2k		AC199918.4	0.538553	1.15402	-1.10158	0.0437753	chr8	137264001	137264500	Down	downstream2k
AC207347.3	1.12167	0.346161	1.64062	0.00142145	chr1	252861001	252862000	Up	downstream2k		AC193319.3	0.191066	0.673682	-1.93399	0.0275806	chr4	85167001	85167500	Down	upstream2k		AC200065.5	0.998271	0.432929	1.18466	0.031762	chr4	173590501	173591500	Up	downstream2k
AC207347.3_FG005	0.33035	0.0382792	2.85815	0.0237762	chr1	252856501	252857000	Up	genebody		AC193324.3_FG002	0.475607	0.076778	2.37146	0.00577047	chr10	137965501	137966000	Up	genebody		AC200065.5_FG009	0.998271	0.432929	1.18466	0.031762	chr4	173590501	173591500	Up	genebody
AC207427.3	0.370171	0.038619	2.99321	0.00492337	chr3	199003501	199004000	Up	downstream2k		AC193353.3	0.934993	2.09678	-1.27819	0.0304841	chr3	143634501	143635000	Down	downstream2k		AC200069.4	0.552565	0.192345	1.47733	0.0466012	chr10	115960001	115960500	Up	downstream2k
AC207728.2	1.05319	0.365161	1.44418	0.00421749	chr6	126525501	126526000	Up	downstream2k		AC193353.3_FG002	3.16317	1.32774	1.06533	0.0332328	chr3	143628001	143628500	Up	genebody		AC200069.4	1.18247	0.518837	1.16596	0.0194027	chr10	115956001	115956500	Up	upstream2k
AC207814.3_FG003	1.97924	0.78837	1.23856	0.00433512	chr3	58535001	58535500	Up	genebody		AC193379.3	0.915281	0.173205	2.19115	0.00119657	chr3	186127501	186128000	Up	upstream2k		AC200112.4_FG008	0.532224	0.115057	2.12927	0.0139071	chr2	142715501	142716000	Up	genebody
AC207890.3	0.275272	0.0193095	3.33115	0.0128955	chr4	94465001	94465500	Up	downstream2k		AC193423.3	2.39698	0.634164	1.75072	0.000523827	chr2	81707001	81707500	Up	downstream2k		AC200117.3	1.09949	0.416586	2.73973	0.00648888	chr4	241390501	241392000	Up	upstream2k
AC208026.3	0.347403	0.846498	-1.31193	0.0308302	chr1	196690501	196691000	Down	downstream2k		AC193423.3_FG003	2.39698	0.634164	1.75072	0.000523827	chr2	81707001	81707500	Up	genebody		AC200178.2	0.486618	0.153846	1.6071	0.0259046	chr2	94566001	94566500	Up	downstream2k
AC208109.2	0.852562	1.69262	-1.03923	0.0162243	chr7	31528501	31529000	Down	downstream2k		AC193430.3	0.36519	0.904427	-1.44723	0.0286663	chr8	142630501	142631000	Down	upstream2k		AC200178.2_FG002	0.486618	0.153846	1.6071	0.0259046	chr2	94566001	94566500	Up	genebody
AC208122.2_FG003	0.312005	0.076778	1.8563	0.0491725	chr4	144217501	144218000	Up	genebody		AC193479.2	0.807259	0.211655	1.99201	0.00971263	chr8	68570501	68571500	Up	downstream2k		AC200565.4_FG001	0.117121	0.423309	-1.79978	0.0211993	chr8	95396501	95397000	Down	genebody
AC208126.3	0.894288	0.38492	1.13792	0.0338458	chr4	236288501	236289000	Up	downstream2k		AC193479.2_FG002	0.807259	0.211655	1.99201	0.00971263	chr8	68570501	68571500	Up	genebody		AC200753.3	1.7011	0.808059	1.04607	0.0387396	chr7	7468001	7468500	Up	upstream2k
AC208204.3	1.35325	0.596355	1.08577	0.0318202	chr1	38642501	38643000	Up	downstream2k		AC193500.3	1.66059	3.25023	-1.10353	0.0149396	chr1	1776501	1777000	Down	upstream2k		AC201798.4	1.67576	0.750811	1.13683	0.0328446	chr1	125799501	125800000	Up	downstream2k
AC208327.4	0.274852	0.0384989	2.54727	0.0330877	chr8	126083001	126083500	Up	upstream2k		AC193502.3	1.4024	0.339811	1.88001	0.00388112	chr7	100715501	100717000	Up	upstream2k		AC201815.4	1.68981	0.730647	1.17689	0.0114417	chr5	47702501	47703500	Up	downstream2k
AC208327.4_FG003	1.23122	2.558	-1.09431	0.0214847	chr8	126032001	126032500	Down	genebody		AC193502.3_FG004	2.46678	0.902978	1.25409	0.0400424	chr7	100714001	100714500	Up	genebody		AC201898.4	2.50443	1.13517	1.15073	0.00600084	chr1	246745001	246746000	Up	downstream2k
AC208346.3	0.312995	0.0578685	2.23566	0.0257903	chr3	183632001	183632500	Up	downstream2k		AC193591.3	0.0447209	0.635214	-3.79334	0.00244609	chr4	227328001	227329000	Down	upstream2k		AC202040.4_FG002	0.876202	0.346651	1.31181	0.0215357	chr5	33950001	33950500	Up	genebody
AC208422.3	0.0989018	0.432989	-2.36368	0.0167258	chr2	149665501	149666500	Down	upstream2k		AC193625.3	0.32725	0.922657	-1.6317	0.0140805	chr4	12114001	12114500	Down	upstream2k		AC202101.3	0.407716	0.115397	1.75015	0.0302117	chr1	42878001	42878500	Up	downstream2k
AC208458.3	0.506149	0.134657	1.79376	0.0195215	chr4	131781501	131782000	Up	upstream2k		AC193625.3_FG008	0.32725	0.922657	-1.6317	0.0140805	chr4	12114001	12114500	Down	genebody		AC202107.3	0.154237	0.519347	-1.70525	0.017899	chr10	6535001	6535500	Down	downstream2k
AC208521.3	2.7721	1.11573	1.28417	0.00158376	chr6	55552001	55553000	Up	upstream2k		AC193630.3	1.46249	0.525827	1.68117	0.0185148	chr9	19938001	19939500	Up	downstream2k		AC202122.2	0.621021	0.173025	1.78668	0.0292344	chr9	24278001	24278500	Up	upstream2k
AC208521.3_FG002	2.7721	1.11573	1.28417	0.00158376	chr6	55552001	55553000	Up	genebody		AC193630.3	1.46249	0.525827	1.68117	0.0185148	chr9	19938001	19939500	Up	upstream2k		AC202144.5	0.545432	0.192175	1.45912	0.0336174	chr9	140199501	140200000	Up	upstream2k
AC208678.3	1.26911	0.501047	1.26219	0.0241949	chr1	139457501	139458000	Up	downstream2k		AC193630.3_FG004	1.46249	0.525827	1.68117	0.0185148	chr9	19938001	19939500	Up	genebody		AC202144.5_FG001	0.545432	0.192175	1.45912	0.0336174	chr9	140199501	140200000	Up	genebody
AC208895.3	0.0984821	0.40322	-2.02723	0.038652	chr3	33198501	33199000	Down	upstream2k		AC193632.2	1.15785	0.3656	1.49616	0.0120706	chr4	39829501	39830000	Up	upstream2k		AC202439.3	0.379332	0.855978	-1.15972	0.0430845	chr6	113846501	113847500	Down	downstream2k
AC208895.3_FG004	0.0984821	0.40322	-2.02723	0.038652	chr3	33198501	33199000	Down	genebody		AC193646.3	1.17141	0.442119	1.25493	0.0436101	chr9	129988001	129988500	Up	downstream2k		AC202877.3	0.354677	0.922596	-1.37005	0.0184526	chr8	57434501	57435000	Down	upstream2k
AC208897.3	0.374002	0.0481536	2.92572	0.0145044	chr1	27128501	27129500	Up	upstream2k		AC193668.3_FG009	0.71002	0.211545	1.55814	0.0148144	chr9	21969501	21970000	Up	genebody		AC203173.3_FG001	0.52739	1.09667	-1.04875	0.0337217	chr8	174705001	174705500	Down	genebody
AC209050.3	0.254829	0.0192494	3.22563	0.0182706	chr6	96495001	96495500	Up	downstream2k		AC193754.3	1.9425	3.73117	-1.05368	0.0422926	chr2	36661001	36661500	Down	downstream2k		AC203220.3	1.14428	0.307622	1.89759	0.00598417	chr7	82426501	82427500	Up	upstream2k
AC209208.3_FG002	0.274357	0.0576985	2.03745	0.0470323	chr5	193360001	193360500	Up	genebody		AC193754.3	0.787282	1.6728	-1.2303	0.0160721	chr2	36665501	36666000	Down	upstream2k		AC203220.3_FG006	1.14428	0.307622	1.89759	0.00598417	chr7	82426501	82427500	Up	genebody
AC209212.3_FG005	0.194145	0.615314	-1.6832	0.0119243	chr1	299765001	299765500	Down	genebody		AC193756.3	0.225614	0.595495	-1.52758	0.0455567	chr1	135636001	135636500	Down	downstream2k		AC203227.3	0.334843	0.0384989	2.89477	0.0120547	chr8	72684501	72685000	Up	upstream2k
AC209215.4_FG004	0.349501	0.0382792	2.89084	0.0288039	chr1	100010501	100011000	Up	genebody		AC193756.3	0.225614	0.595495	-1.52758	0.0455567	chr1	135636001	135636500	Down	upstream2k		AC203265.3	0.191099	0.634624	-1.68887	0.0180879	chr6	61087501	61088000	Down	downstream2k
AC209257.4	0.312575	0.0575286	2.24312	0.0284296	chr6	153437501	153438000	Up	downstream2k		AC193756.3_FG001	0.225614	0.595495	-1.52758	0.0455567	chr1	135636001	135636500	Down	genebody		AC203265.3_FG002	0.191099	0.634624	-1.68887	0.0180879	chr6	61087501	61088000	Down	genebody
AC209257.4	0.762463	0.307972	1.21858	0.0324585	chr6	153424501	153425000	Up	upstream2k		AC194008.3	0.40789	1.15475	-1.60069	0.0389594	chr1	255695501	255696000	Down	downstream2k		AC203278.4_FG004	0.544328	1.34621	-1.30454	0.00383538	chr5	70000001	70000500	Down	genebody
AC209460.3	1.65835	0.750332	1.06049	0.0300473	chr1	54828501	54829000	Up	downstream2k		AC194008.3_FG007	0.40789	1.15475	-1.60069	0.0389594	chr1	255695501	255696000	Down	genebody		AC203280.3	0.275938	0.788499	-1.51389	0.0436902	chr1	119988501	119989000	Down	downstream2k
AC209768.3	0.116601	0.423139	-1.85093	0.0220126	chr2	234257501	234258000	Down	downstream2k		AC194016.3	0.604363	1.84776	-1.73302	0.00414799	chr2	113708001	113708500	Down	downstream2k		AC203366.4	0.450353	0.115737	1.89298	0.0283419	chr3	222489501	222490000	Up	upstream2k
AC209780.2	0.603254	0.115347	2.30107	0.0266734	chr3	88445001	88445500	Up	downstream2k		AC194016.3_FG001	0.604363	1.84776	-1.73302	0.00414799	chr2	113708001	113708500	Down	genebody		AC203382.3	1.11361	0.414065	1.39977	0.0225365	chr1	223851501	223852500	Up	upstream2k
AC209811.3	2.22663	1.0004	1.08088	0.00386439	chr9	59722501	59723000	Up	upstream2k		AC194039.4	2.18367	4.2706	-1.07923	0.0328294	chr3	217012001	217012500	Down	upstream2k		AC203408.4	0.723232	0.192395	1.85565	0.00887882	chr6	24314001	24314500	Up	upstream2k
AC209828.3	0.838673	0.307172	1.36336	0.0267477	chr8	25198501	25199000	Up	downstream2k		AC194039.4_FG009	2.18367	4.2706	-1.07923	0.0328294	chr3	217012001	217012500	Down	genebody		AC203535.4	0.33077	0.759766	-1.28566	0.0328993	chr3	157561501	157562500	Down	downstream2k
AC209858.4	2.17609	0.943686	1.10439	0.0276781	chr1	11388501	11389000	Up	upstream2k		AC194045.3	0	0.538126	-6.29507	2.12e-05	chr9	54413501	54414000	Down	downstream2k		AC203753.4	1.49807	0.730272	1.01865	0.0189844	chr7	36545501	36546000	Up	downstream2k
AC209877.3_FG002	0.352816	0.0577483	2.38858	0.0253757	chr9	92792001	92792500	Up	genebody		AC194072.3	0.908501	0.288383	1.45961	0.0352409	chr1	282615001	282615500	Up	upstream2k		AC203753.4	0.660942	0.211485	1.60331	0.0105684	chr7	36519501	36520000	Up	upstream2k
AC209946.4_FG001	0.038067	0.4039	-3.21416	0.00290325	chr6	73977501	73978000	Down	genebody		AC194163.3	0.598957	2.38498	-2.08194	0.00353122	chr2	138072001	138072500	Down	downstream2k		AC203753.4_FG007	0.660942	0.211485	1.60331	0.0105684	chr7	36519501	36520000	Up	genebody
AC210013.4	0.590096	0.153776	1.8042	0.0372034	chr5	3345001	3345500	Up	downstream2k		AC194163.3	2.07526	3.8844	-1.02106	0.0383535	chr2	138080001	138080500	Down	upstream2k		AC203761.3	0.394255	0.0768982	2.2486	0.023116	chr9	36420501	36421000	Up	downstream2k
AC210013.4	0.590096	0.153776	1.8042	0.0372034	chr5	3345001	3345500	Up	upstream2k		AC194163.3_FG002	0.598957	2.38498	-2.08194	0.00353122	chr2	138072001	138072500	Down	genebody		AC203972.3	0.291446	1.01972	-1.78575	0.000860867	chr10	27653501	27654000	Down	upstream2k
AC210013.4	1.09118	0.500207	1.04763	0.0256575	chr5	3425001	3425500	Up	upstream2k		AC194163.3_FG003	2.07526	3.8844	-1.02106	0.0383535	chr2	138080001	138080500	Down	genebody		AC203989.4	0.35026	0.0576985	2.45264	0.00973409	chr1	176784001	176784500	Up	downstream2k
AC210013.4_FG009	0.116106	0.462038	-1.97843	0.0164484	chr5	3348501	3349000	Down	genebody		AC194203.3	1.4966	0.558166	1.26156	0.0181044	chr2	213153501	213154500	Up	upstream2k		AC204088.3	0.508832	0.0959528	2.32196	0.0125509	chr5	180533501	180534500	Up	upstream2k
AC210173.4	2.02151	0.865447	1.16046	0.0109936	chr1	224105501	224106000	Up	downstream2k		AC194264.3	0.680875	0.192515	1.62348	0.022341	chr1	205551001	205551500	Up	downstream2k		AC204292.4	0.251017	0.0384491	2.49042	0.0390869	chr6	137268001	137268500	Up	upstream2k
AC210173.4_FG005	2.02151	0.865447	1.16046	0.0109936	chr1	224105501	224106000	Up	genebody		AC194264.3	2.49122	0.980995	1.19417	0.0120523	chr1	205545501	205546000	Up	upstream2k		AC204292.4_FG006	0.251017	0.0384491	2.49042	0.0390869	chr6	137268001	137268500	Up	genebody
AC210199.4	0.4468	0.115397	1.83704	0.0191052	chr9	104191501	104192000	Up	upstream2k		AC194272.3	2.10366	0.750171	1.33666	0.00723046	chr1	195589001	195590000	Up	upstream2k		AC204581.3	0.343656	0.00962472	4.65094	0.00100684	chr6	156728501	156729500	Up	downstream2k
AC210212.2	0.392788	0.943705	-1.33125	0.0412532	chr1	278531501	278532000	Down	upstream2k		AC194272.3_FG003	2.10366	0.750171	1.33666	0.00723046	chr1	195589001	195590000	Up	genebody		AC204687.3	0.44628	0.942636	-1.06672	0.0457986	chr7	101415001	101415500	Down	upstream2k
AC210280.4	0.329704	0.826449	-1.36356	0.0248325	chr9	104442001	104442500	Down	upstream2k		AC194273.3	0.0894419	0.673452	-3.02376	0.0025578	chr10	78919501	78920000	Down	downstream2k		AC204690.4	1.39373	0.596515	1.1937	0.0277362	chr4	44845501	44846000	Up	upstream2k
AC210280.4_FG002	0	0.307622	-5.47145	0.000997117	chr9	104407501	104408000	Down	genebody		AC194335.3_FG001	0.451235	1.01944	-1.31574	0.0246538	chr4	37631501	37632000	Down	genebody		AC204712.3	1.4758	3.13238	-1.08212	0.0039727	chr3	200056501	200057000	Down	upstream2k
AC210303.3	0.274583	0.0192494	3.37054	0.0262628	chr6	143887001	143887500	Up	upstream2k		AC194338.3	1.56839	0.556557	1.31607	0.0281257	chr5	16640501	16641000	Up	upstream2k		AC204772.2	3.79757	1.59618	1.24528	4.41e-05	chr7	143428501	143429500	Up	upstream2k
AC210303.3_FG001	0.274583	0.0192494	3.37054	0.0262628	chr6	143887001	143887500	Up	genebody		AC194338.3_FG008	0.218836	0.981265	-2.28149	0.000147631	chr5	16638501	16639000	Down	genebody		AC204868.3	1.23525	0.269363	2.15187	0.000665019	chr4	187014001	187014500	Up	upstream2k
AC210670.4	0.195974	0.711392	-1.89334	0.00439766	chr7	93773001	93773500	Down	upstream2k		AC194341.4	1.13147	2.67257	-1.36357	0.00916876	chr8	140931001	140931500	Down	upstream2k		AC204891.4	0.799635	0.125132	2.65166	0.000415654	chr4	151949501	151950500	Up	upstream2k
AC210670.4_FG006	1.37857	2.77086	-1.03232	0.0461584	chr7	93775001	93775500	Down	genebody		AC194341.4	1.06843	0.192175	2.274	0.000361969	chr8	140911001	140911500	Up	upstream2k		AC204891.4_FG001	3.05458	1.44139	1.06622	0.00168489	chr4	151945501	151946500	Up	genebody
AC210678.3	1.78178	0.711522	1.23206	0.00562826	chr2	17881501	17882000	Up	downstream2k		AC194341.4_FG001	1.13147	2.67257	-1.36357	0.00916876	chr8	140931001	140931500	Down	genebody		AC205035.3	0.837222	1.71035	-1.02954	0.0124478	chr6	128963001	128963500	Down	upstream2k
AC210834.4	0.527507	0.153956	1.66279	0.0144142	chr1	13401001	13401500	Up	downstream2k		AC194341.4_FG004	1.06843	0.192175	2.274	0.000361969	chr8	140911001	140911500	Up	genebody		AC205057.3	0.663314	0.192755	1.72784	0.036574	chr4	84856001	84856500	Up	downstream2k
AC210834.4	0.527507	0.153956	1.66279	0.0144142	chr1	13401001	13401500	Up	upstream2k		AC194355.3	1.53735	3.59367	-1.31211	0.0329671	chr8	55712001	55712500	Down	upstream2k		AC205057.3	0.373316	0.076778	2.16477	0.0242492	chr4	84863001	84863500	Up	downstream2k
AC211175.3	0.389968	0.0961373	1.86861	0.0431139	chr3	199929501	199930000	Up	upstream2k		AC194355.3_FG002	1.53735	3.59367	-1.31211	0.0329671	chr8	55712001	55712500	Down	genebody		AC205106.3	0.255344	0	5.1589	0.00745617	chr2	118260501	118261000	Up	downstream2k
AC211357.4	0.390463	0.115567	1.62568	0.0411232	chr5	212737001	212737500	Up	downstream2k		AC194362.3	0.610088	0.163866	1.75855	0.0331009	chr3	232083001	232084000	Up	upstream2k		AC205122.4	0.72827	0.20251	1.81393	0.0149605	chr7	2139001	2140000	Up	downstream2k
AC211411.4	1.31484	0.615204	1.00308	0.0421968	chr5	158265001	158265500	Up	upstream2k		AC194380.3	0.326557	0.856223	-1.53714	0.0104883	chr1	185440501	185441500	Down	downstream2k		AC205122.4	0.445592	0.115227	1.8658	0.0361847	chr7	2156001	2156500	Up	downstream2k
AC211411.4_FG004	1.31484	0.615204	1.00308	0.0421968	chr5	158265001	158265500	Up	genebody		AC194428.3_FG006	1.86046	3.46208	-1.03262	0.0183625	chr1	5011501	5012000	Down	genebody		AC205122.4	1.23143	2.89362	-1.19735	0.00686282	chr7	2157501	2158500	Down	upstream2k
AC211652.4	0.315093	0	5.39275	0.00522092	chr4	20421501	20422000	Up	upstream2k		AC194438.3	0.837389	0.211945	1.79965	0.00718049	chr8	67422001	67422500	Up	downstream2k		AC205122.4	1.06663	0.307352	1.76989	0.00244533	chr7	2136001	2136500	Up	upstream2k
AC211652.4_FG001	0.315093	0	5.39275	0.00522092	chr4	20421501	20422000	Up	genebody		AC194439.3	0.656496	0.134487	2.07848	0.00612996	chr8	84947001	84947500	Up	upstream2k		AC205122.4_FG003	1.06663	0.307352	1.76989	0.00244533	chr7	2136001	2136500	Up	genebody
AC211756.4	0.156363	0.519062	-1.74167	0.0272175	chr2	149039001	149040000	Down	downstream2k		AC194597.2	0.458022	1.44052	-1.7724	0.0122653	chr6	54809501	54810000	Down	downstream2k		AC205331.3	1.16604	0.481408	1.25812	0.0121617	chr5	114361001	114361500	Up	upstream2k
AC211756.4_FG001	0.156363	0.519062	-1.74167	0.0272175	chr2	149039001	149040000	Down	genebody		AC194666.2_FG010	2.0816	0.768676	1.29762	0.0123452	chr4	9736501	9737500	Up	genebody		AC205362.4	0.84001	0.250054	1.69725	0.0148351	chr6	18159501	18160000	Up	downstream2k
AC211887.3	0.371161	0.922627	-1.35489	0.0199752	chr1	187099501	187100000	Down	downstream2k		AC194705.3	0.856366	0.210975	1.83296	0.0106596	chr2	44364501	44365000	Up	upstream2k		AC205405.3	0.157296	0.499988	-1.62927	0.0392844	chr2	159578501	159579000	Down	upstream2k
AC211887.3	0.310746	0.76943	-1.34052	0.0257673	chr1	187038001	187038500	Down	upstream2k		AC194856.3	0.0223605	0.250263	-3.33846	0.0191131	chr1	116724001	116724500	Down	downstream2k		AC205405.3_FG001	0.157296	0.499988	-1.62927	0.0392844	chr2	159578501	159579000	Down	genebody
AC211887.3	0.371161	0.922627	-1.35489	0.0199752	chr1	187099501	187100000	Down	upstream2k		AC194856.3	0.272349	0.0384989	2.46334	0.0443142	chr1	116722501	116723000	Up	upstream2k		AC205470.3_FG008	0.729351	0.269183	1.40474	0.0250569	chr7	95463001	95463500	Up	genebody
AC211887.3_FG007	0.371161	0.922627	-1.35489	0.0199752	chr1	187099501	187100000	Down	genebody		AC194856.3_FG007	0.0223605	0.250263	-3.33846	0.0191131	chr1	116724001	116724500	Down	genebody		AC205485.3	1.7062	0.577205	1.54077	0.000769042	chr4	183262001	183262500	Up	upstream2k
AC211976.4	1.49946	0.692482	1.02978	0.0405935	chr2	90208501	90209000	Up	downstream2k		AC194863.3	0.464794	1.21157	-1.49359	0.036408	chr1	8543501	8544000	Down	upstream2k		AC205485.3_FG011	1.7062	0.577205	1.54077	0.000769042	chr4	183262001	183262500	Up	genebody
AC211976.4_FG002	1.49946	0.692482	1.02978	0.0405935	chr2	90208501	90209000	Up	genebody		AC194863.3_FG007	0.340809	0.903697	-1.52494	0.0404782	chr1	8544501	8545000	Down	genebody		AC205560.3	0.980368	0.422909	1.18968	0.0255895	chr4	122588001	122588500	Up	upstream2k
AC212216.4	0.290797	0.0384989	2.66908	0.0322019	chr7	152989501	152990000	Up	upstream2k		AC194878.3	0.0569037	0.402601	-2.79745	0.0346479	chr9	25699001	25699500	Down	downstream2k		AC205574.3	1.84792	0.807599	1.18148	0.00329441	chr3	3473501	3474000	Up	upstream2k
AC212216.4_FG003	0.290797	0.0384989	2.66908	0.0322019	chr7	152989501	152990000	Up	genebody		AC194895.3	0.437662	0.115397	1.71141	0.0324953	chr3	6972001	6972500	Up	downstream2k		AC205574.3_FG006	0.756664	0.153981	3.36831	0.0087706	chr3	3476001	3477000	Up	genebody
AC212219.3_FG005	1.58313	0.58604	1.42727	0.00553002	chr1	44962001	44963000	Up	genebody		AC194897.4	0.965792	0.355986	1.2988	0.0319652	chr4	129685001	129686000	Up	upstream2k		AC205608.4	0.253479	0.0384989	2.50317	0.0378982	chr2	211193001	211193500	Up	downstream2k
AC212225.3	0.644528	0.153457	1.95105	0.00854238	chr6	11165001	11165500	Up	downstream2k		AC194905.2_FG003	0.685008	1.98206	-1.61652	0.0250157	chr1	148325001	148325500	Down	genebody		AC205615.4_FG002	0.0384732	0.269073	-2.59856	0.0279753	chr4	74787001	74787500	Down	genebody
AC212353.4	0.72417	0.230624	1.53645	0.0166762	chr9	3478501	3479000	Up	downstream2k		AC194914.3	0.136866	0.462098	-3.07529	0.0341126	chr1	99546001	99547000	Down	downstream2k		AC205712.3_FG003	0.346947	0.0575286	2.43373	0.0269425	chr9	45981001	45981500	Up	genebody
AC212401.3	0.158327	0.673473	-2.1283	0.00309003	chr2	119734001	119734500	Down	upstream2k		AC194965.4	2.06876	0.442573	2.02731	0.000807889	chr6	127560001	127561000	Up	downstream2k		AC205722.3_FG004	0.678984	1.46227	-1.11312	0.0201121	chr4	37170501	37171000	Down	genebody
AC212684.3	1.62361	3.69363	-1.21196	0.0158466	chr7	172403001	172403500	Down	downstream2k		AC194965.4	2.57586	0.903156	1.35849	0.0163212	chr6	127630501	127631000	Up	upstream2k		AC205725.3	0.271865	0.038389	2.59413	0.0312005	chr1	23587001	23587500	Up	downstream2k
AC212859.3_FG007	0.312575	0.0191396	3.54227	0.00393111	chr2	26365501	26366000	Up	genebody		AC194970.5	0.777102	0.105872	2.78298	0.00666718	chr2	207932501	207933500	Up	downstream2k		AC205813.4	0.860097	1.76835	-1.05219	0.0207698	chr3	195836501	195837000	Down	upstream2k
AC213099.3	0.31349	0.0578685	2.23913	0.0324423	chr1	62919501	62920000	Up	upstream2k		AC194970.5_FG009	0.777102	0.105872	2.78298	0.00666718	chr2	207932501	207933500	Up	genebody		AC205833.3	0.136358	0.442438	-1.65472	0.034388	chr3	103473501	103474000	Down	upstream2k
AC213398.3	0.678366	1.4237	-1.12089	0.0173182	chr3	138324001	138324500	Down	upstream2k		AC194980.3	0.972939	2.09599	-1.22761	0.0294663	chr4	177654501	177655000	Down	upstream2k		AC206031.3	0.918151	0.345781	1.37453	0.0348583	chr1	199772501	199773000	Up	upstream2k
AC213398.3	1.082	0.432574	1.35353	0.0184991	chr3	138331501	138332500	Up	upstream2k		AC195135.3	1.05486	0.250274	1.87971	0.00408396	chr1	288874501	288875000	Up	downstream2k		AC206165.3	0.445429	0.134477	1.67084	0.0352679	chr6	159827001	159827500	Up	downstream2k
AC213463.3	0.410142	0.0768381	2.25508	0.0116069	chr5	13056501	13057000	Up	downstream2k		AC195138.3	0.0379402	0.269173	-2.72503	0.0435629	chr7	163630001	163630500	Down	downstream2k		AC206165.3_FG009	0.445429	0.134477	1.67084	0.0352679	chr6	159827001	159827500	Up	genebody
AC213463.3	0.543226	0.115167	2.10584	0.0116993	chr5	13152501	13153000	Up	downstream2k		AC195148.3	0.491165	0.0768879	2.41694	0.0300007	chr9	81273001	81273500	Up	upstream2k		AC206169.3	3.9136	1.90353	1.02887	0.00167818	chr9	43766501	43767000	Up	upstream2k
AC213463.3	1.86214	0.768711	1.18381	0.00859603	chr5	13204501	13205000	Up	upstream2k		AC195168.2	1.00547	2.23148	-1.25567	0.0364632	chr3	71653001	71653500	Down	upstream2k		AC206169.3_FG002	3.9136	1.90353	1.02887	0.00167818	chr9	43766501	43767000	Up	genebody
AC213463.3_FG006	0.410142	0.0768381	2.25508	0.0116069	chr5	13056501	13057000	Up	genebody		AC195168.2_FG004	1.00547	2.23148	-1.25567	0.0364632	chr3	71653001	71653500	Down	genebody		AC206223.3	0.250764	0.038389	2.49424	0.0397343	chr9	137598501	137599000	Up	upstream2k
AC213463.3_FG009	1.05711	0.442668	1.16172	0.0247445	chr5	13088001	13088500	Up	genebody		AC195307.3	0.260164	0.0192494	3.20026	0.0108287	chr1	239218001	239218500	Up	downstream2k		AC206266.3	1.82078	0.548976	1.67581	0.00764703	chr9	17915001	17916000	Up	downstream2k
AC213600.3	2.57309	1.17342	1.05538	0.00652478	chr3	44341001	44341500	Up	upstream2k		AC195340.3	0.149738	0.595445	-2.10559	0.0236205	chr5	5434501	5435000	Down	downstream2k		AC206266.3_FG001	1.82078	0.548976	1.67581	0.00764703	chr9	17915001	17916000	Up	genebody
AC213600.3_FG002	0.352891	0.0576385	2.39877	0.0146916	chr3	44328001	44328500	Up	genebody		AC195340.3_FG001	0.149738	0.595445	-2.10559	0.0236205	chr5	5434501	5435000	Down	genebody		AC206325.3	0.663404	0.173266	1.88597	0.00387545	chr4	5815001	5815500	Up	upstream2k
AC213769.3	0.31109	0.0192494	3.53141	0.00354715	chr3	202297501	202298000	Up	downstream2k		AC195484.3_FG003	1.65769	3.4667	-1.2189	0.0331155	chr7	93418001	93419500	Down	genebody		AC206425.3	0.530613	1.30881	-1.30054	0.0122122	chr3	131874001	131874500	Down	upstream2k
AC213839.3	0.273938	0.0191396	3.89244	0.0168449	chr6	66787001	66788000	Up	downstream2k		AC195580.2	0.422083	0.0772381	2.21236	0.036874	chr9	8687001	8687500	Up	downstream2k		AC206425.3_FG004	0.530613	1.30881	-1.30054	0.0122122	chr3	131874001	131874500	Down	genebody
AC213896.2	0.329704	0.0771179	1.94651	0.0425925	chr9	9403001	9403500	Up	upstream2k		AC195608.3	0.122289	0.644479	-2.51085	0.0014339	chr1	243457501	243458500	Down	upstream2k		AC206642.4	2.57458	1.0773	1.23439	0.00295751	chr2	78237001	78237500	Up	downstream2k
AC214244.4	0.724321	0.307802	1.14037	0.0479371	chr5	96443001	96443500	Up	upstream2k		AC195685.3	1.09354	2.15519	-1.09969	0.0454829	chr5	138464001	138464500	Down	downstream2k		AC206642.4_FG001	2.57458	1.0773	1.23439	0.00295751	chr2	78237001	78237500	Up	genebody
AC214255.3	0.527281	0.154016	1.64434	0.0423126	chr4	4804501	4805000	Up	upstream2k		AC195685.3	0.342821	0.943156	-1.59566	0.00881593	chr5	138457501	138458000	Down	upstream2k		AC206968.3	0.152372	0.518837	-1.7064	0.0403371	chr2	46971501	46972000	Down	downstream2k
AC214451.3_FG005	0.602156	1.17382	-1.02092	0.0453524	chr6	148451501	148452000	Down	genebody		AC195806.3	1.81536	0.654603	1.3073	0.0134453	chr6	48877501	48878500	Up	downstream2k		AC206999.1_FG002	1.06509	0.480168	1.12618	0.0368817	chr1	172749001	172749500	Up	genebody
AC214483.3	1.03522	0.192345	2.32402	9.84e-05	chr7	128456501	128457000	Up	upstream2k		AC195874.2	0.671443	1.96047	-1.65572	0.00893593	chr2	220229001	220229500	Down	upstream2k		AC207024.3	0.476723	0.115507	1.97961	0.033785	chr1	291858001	291858500	Up	upstream2k
AC214483.3_FG002	0.389398	0.865988	-1.21816	0.0431899	chr7	128459001	128459500	Down	genebody		AC195914.2	2.58837	0.855348	1.38237	0.0175456	chr5	142038501	142039500	Up	downstream2k		AC207043.3	1.26264	0.519517	1.2539	0.0127997	chr5	85972001	85972500	Up	downstream2k
AC214531.3	0.19422	0.634624	-1.71856	0.0140086	chr4	68670501	68671000	Down	upstream2k		AC195914.2	1.90823	0.350389	2.35923	0.00425521	chr5	142040501	142043000	Up	upstream2k		AC207043.3_FG004	1.26264	0.519517	1.2539	0.0127997	chr5	85972001	85972500	Up	genebody
AC214613.3	2.06796	0.980415	1.00812	0.00914888	chr2	36418001	36418500	Up	downstream2k		AC195914.2_FG003	1.90823	0.350389	2.35923	0.00425521	chr5	142040501	142043000	Up	genebody		AC207119.3	0.290504	0	5.32535	0.00898251	chr1	215962501	215963000	Up	downstream2k
AC214753.2	0.564584	0.191955	1.45272	0.0418739	chr4	84741001	84741500	Up	upstream2k		AC195920.3	0.468191	1.17267	-1.43221	0.0489297	chr6	3905001	3905500	Down	upstream2k		AC207189.4	1.53562	0.615095	1.30537	0.00331506	chr6	131108501	131109000	Up	downstream2k
AC214753.2_FG002	0.333707	0	5.48857	0.00178883	chr4	84745501	84746000	Up	genebody		AC195920.3_FG006	0.468191	1.17267	-1.43221	0.0489297	chr6	3905001	3905500	Down	genebody		AC207189.4	0.653786	0.201575	1.93551	0.0178751	chr6	131110501	131111500	Up	upstream2k
AC214764.3	0.388709	1.05702	-1.48451	0.00597662	chr3	111180501	111181000	Down	downstream2k		AC195957.3	1.62939	0.499777	1.74472	0.00533031	chr5	88598501	88599500	Up	downstream2k		AC207231.3	0.157803	0.481188	-1.58123	0.0376473	chr5	71603001	71603500	Down	downstream2k
AC214771.3	0.421128	0.105937	3.08152	0.0198848	chr5	141299501	141300500	Up	upstream2k		AC195980.2	0.0379402	0.308422	-2.92191	0.0305542	chr3	143848501	143849000	Down	upstream2k		AC207309.3	0.915942	0.308012	1.53403	0.0183897	chr9	126156001	126156500	Up	downstream2k
AC215195.3	1.54621	0.711671	1.03687	0.0245465	chr1	289403001	289403500	Up	downstream2k		AC195980.2_FG004	0.0379402	0.308422	-2.92191	0.0305542	chr3	143848501	143849000	Down	genebody		AC207309.3	1.29436	0.557696	1.19699	0.0192267	chr9	126152501	126153000	Up	upstream2k
AC215198.3	0.25258	0.615725	-1.32395	0.0463905	chr9	12722001	12722500	Down	upstream2k		AC195999.3_FG005	0.187678	0.78819	-2.20325	0.00168096	chr4	118492001	118492500	Down	genebody		AC207347.3	1.16455	0.346161	1.74638	0.000769988	chr1	252861001	252862000	Up	downstream2k
AC215639.3_FG002	0.783401	0.269073	1.44556	0.0157185	chr10	52235001	52235500	Up	genebody		AC196018.3	0.963384	0.287993	1.55905	0.0256232	chr1	279008001	279008500	Up	upstream2k		AC207546.3	0.652061	0.154186	2.02158	0.00950733	chr1	298052501	298053000	Up	downstream2k
AC215994.3	0.374744	0.0193095	3.77524	0.00637567	chr2	10394001	10394500	Up	downstream2k		AC196025.3	0.411914	0.0768982	2.1661	0.0161979	chr5	71066501	71067000	Up	upstream2k		AC207546.3_FG004	0.652061	0.154186	2.02158	0.00950733	chr1	298052501	298053000	Up	genebody
AC216070.2_FG005	0.517571	0.105742	2.29416	0.00672296	chr5	198266001	198267000	Up	genebody		AC196048.2	1.53245	0.596755	1.17558	0.0448058	chr1	91024501	91025000	Up	upstream2k		AC207728.2	1.37773	0.365161	1.8867	0.000141407	chr6	126525501	126526000	Up	downstream2k
AC216251.3_FG001	0.0390571	0.307232	-2.80978	0.0237186	chr4	104615501	104616000	Down	genebody		AC196059.3	1.69916	0.692202	1.12916	0.0206264	chr9	150977501	150978000	Up	downstream2k		AC207728.2_FG003	0.800452	0.124742	2.63052	0.0454354	chr6	126597501	126598500	Up	genebody
AC216266.3	0.23488	0.654033	-1.52848	0.0211734	chr6	73831501	73832000	Down	upstream2k		AC196065.3	0.941028	0.346241	1.26572	0.041227	chr7	53193501	53194000	Up	downstream2k		AC207814.3_FG003	2.69936	0.78837	1.75782	2.9e-06	chr3	58535001	58535500	Up	genebody
AC216891.3	0.428035	0.134647	1.54814	0.0458558	chr3	22687001	22687500	Up	downstream2k		AC196065.3	0.389545	0.0768381	2.08562	0.0364157	chr7	53197001	53197500	Up	upstream2k		AC208023.3	1.6349	0.365216	2.20273	4.54e-06	chr9	108731501	108732500	Up	downstream2k
AC217043.3	1.26158	0.470663	1.39049	0.0189212	chr10	125225001	125226000	Up	upstream2k		AC196096.3	0.373971	0.0382792	2.91744	0.0091259	chr4	55227501	55228000	Up	downstream2k		AC208042.3	0.832641	0.307363	1.41514	0.037955	chr8	745501	746000	Up	downstream2k
AC217046.5_FG002	0.777913	1.53704	-1.03237	0.0287527	chr7	124201001	124201500	Down	genebody		AC196123.3	0.0636888	0.327172	-2.42746	0.0234845	chr3	159746501	159747000	Down	downstream2k		AC208042.3_FG005	0.832641	0.307363	1.41514	0.037955	chr8	745501	746000	Up	genebody
AC217050.4	2.12466	0.711223	1.50811	0.000251205	chr1	214891501	214892500	Up	upstream2k		AC196154.3_FG018	0.778478	1.49993	-1.08121	0.0430901	chr4	237473001	237473500	Down	genebody		AC208082.3	0.0574564	0.346191	-2.50114	0.0138488	chr5	14004501	14005500	Down	upstream2k
AC217051.3	1.31595	2.97984	-1.21307	0.00892304	chr10	114003501	114004000	Down	downstream2k		AC196158.3	2.07113	0.82567	1.168	0.0272673	chr8	31985501	31986000	Up	upstream2k		AC208082.3_FG008	0.0574564	0.346191	-2.50114	0.0138488	chr5	14004501	14005500	Down	genebody
AC217263.3_FG007	0.31265	0	5.44491	0.00156633	chr3	175570001	175570500	Up	genebody		AC196161.3	0.35501	0.807649	-1.32152	0.0304464	chr1	45743001	45743500	Down	upstream2k		AC208110.2	3.27957	1.29864	1.31233	0.000582675	chr10	140158501	140159500	Up	upstream2k
AC217271.3	0.718337	0.115397	2.50622	0.000462206	chr4	187878501	187879000	Up	upstream2k		AC196170.2	0.592183	1.46254	-1.41013	0.0441442	chr3	140715001	140715500	Down	upstream2k		AC208201.3	0.488998	0.105547	2.23713	0.0193646	chr1	45403501	45404500	Up	upstream2k
AC217293.3_FG007	1.01581	0.346141	1.45692	0.00622745	chr2	232384501	232385000	Up	genebody		AC196170.2_FG003	0.592183	1.46254	-1.41013	0.0441442	chr3	140715001	140715500	Down	genebody		AC208201.3	0.256195	0	5.1704	0.0041125	chr1	45342001	45342500	Up	upstream2k
AC217348.4	0.841761	0.365841	1.10984	0.046874	chr2	232230501	232231000	Up	upstream2k		AC196171.6	0.891666	2.6926	-1.68478	0.0123778	chr9	39241001	39241500	Down	downstream2k		AC208201.3_FG003	0.256195	0	5.1704	0.0041125	chr1	45342001	45342500	Up	genebody
AC217376.3	1.09941	0.249604	2.02177	0.00158332	chr1	215111501	215112000	Up	downstream2k		AC196171.6_FG002	3.14495	0.961385	1.54342	0.000685179	chr9	39243501	39244000	Up	genebody		AC208204.3	1.32179	0.336567	2.22672	0.00118357	chr1	38642001	38643000	Up	downstream2k
AC217376.3	1.09941	0.249604	2.02177	0.00158332	chr1	215111501	215112000	Up	upstream2k		AC196212.3	3.00583	6.2742	-1.36746	0.00295396	chr2	99631001	99632500	Down	downstream2k		AC208204.3_FG006	1.32179	0.336567	2.22672	0.00118357	chr1	38642001	38643000	Up	genebody
AC217376.3_FG001	1.09941	0.249604	2.02177	0.00158332	chr1	215111501	215112000	Up	genebody		AC196212.3	3.00583	6.2742	-1.36746	0.00295396	chr2	99631001	99632500	Down	upstream2k		AC208212.3	0.329539	0.0865178	2.23354	0.0481564	chr3	122797001	122798000	Up	downstream2k
AC217401.3	2.67382	1.21121	1.06297	0.00300111	chr1	264920501	264921000	Up	downstream2k		AC196212.3_FG001	3.00583	6.2742	-1.36746	0.00295396	chr2	99631001	99632500	Down	genebody		AC208327.4	1.69312	0.625228	1.41258	0.00557487	chr8	126035001	126036000	Up	downstream2k
AC217401.3	2.67382	1.21121	1.06297	0.00300111	chr1	264920501	264921000	Up	upstream2k		AC196262.4	0.403117	0.0768982	2.14372	0.0186272	chr4	10044501	10045000	Up	upstream2k		AC208341.4_FG006	0.414252	0.0192494	3.97896	0.00130913	chr8	95869001	95869500	Up	genebody
AC217556.3_FG003	0.528347	0.135046	1.83747	0.0250438	chr5	37957501	37958000	Up	genebody		AC196394.3	0.76491	0.250054	1.43984	0.0243685	chr1	16624001	16624500	Up	upstream2k		AC208346.3	0.291699	0.0578685	2.19347	0.0352085	chr3	183632001	183632500	Up	downstream2k
AC217665.3	0.664686	0.1919	1.7033	0.0162011	chr4	117431501	117432500	Up	downstream2k		AC196412.3	0.356704	0.0673482	3.27165	0.0212231	chr4	35308501	35309500	Up	downstream2k		AC208422.3	0.973923	0.442509	1.12393	0.0355268	chr2	149640501	149641000	Up	downstream2k
AC217665.3_FG005	0.664686	0.1919	1.7033	0.0162011	chr4	117431501	117432500	Up	genebody		AC196412.3	1.23448	2.67338	-1.21766	0.0344007	chr4	35304501	35305000	Down	upstream2k		AC208436.3	1.14238	0.538596	1.06702	0.0294502	chr1	45102501	45103000	Up	upstream2k
AC217814.2	0.763378	0.307692	1.21834	0.0336919	chr2	230841001	230841500	Up	downstream2k		AC196431.2_FG001	0.532511	0.153896	1.59276	0.0250521	chr4	44167501	44168000	Up	genebody		AC208445.3	0.27764	0.038619	2.62734	0.0489983	chr1	172528001	172528500	Up	downstream2k
AC217887.3	0.718337	0.250263	1.43571	0.0267664	chr9	122190001	122190500	Up	upstream2k		AC196465.3_FG006	0.294714	0.0382792	2.57608	0.0324654	chr8	149444001	149444500	Up	genebody		AC208445.3	0.27764	0.038619	2.62734	0.0489983	chr1	172528001	172528500	Up	upstream2k
AC217896.2	0.127032	0.480383	-1.95765	0.0233001	chr7	109939001	109940000	Down	downstream2k		AC196475.3	1.10366	0.211584	2.87569	0.00891202	chr4	32275501	32276500	Up	downstream2k		AC208445.3_FG001	0.27764	0.038619	2.62734	0.0489983	chr1	172528001	172528500	Up	genebody
AC217941.2	0.648606	0.153896	1.94146	0.00868591	chr1	154953501	154954000	Up	downstream2k		AC196475.3	1.36111	0.480788	1.34059	0.0112209	chr4	32270501	32271000	Up	upstream2k		AC208571.4_FG001	0.270507	0.0384989	2.58758	0.0443342	chr1	50701001	50701500	Up	genebody
AC217941.2	0.846947	1.83651	-1.21181	0.0144403	chr1	154956501	154957500	Down	upstream2k		AC196488.3_FG007	1.5054	0.469954	1.50072	0.0215644	chr6	133888001	133889000	Up	genebody		AC208577.3	0.819252	0.327232	1.29429	0.0272546	chr5	174987001	174987500	Up	downstream2k
AC217941.2_FG002	0.648606	0.153896	1.94146	0.00868591	chr1	154953501	154954000	Up	genebody		AC196489.3	0.355015	0.0575286	2.32899	0.025898	chr2	64573501	64574000	Up	downstream2k		AC208577.3_FG005	0.819252	0.327232	1.29429	0.0272546	chr5	174987001	174987500	Up	genebody
AC217959.3	0.524193	0.0771179	2.59607	0.00237925	chr6	40371501	40372000	Up	downstream2k		AC196575.3	0.332654	0.0193095	3.5353	0.00611076	chr5	190483001	190483500	Up	downstream2k		AC208630.3	0.255435	0.0192494	3.30992	0.0189481	chr5	49087501	49088000	Up	upstream2k
AC217959.3	0.059425	0.269073	-2.13705	0.0480841	chr6	40374001	40374500	Down	upstream2k		AC196637.2	0.973571	0.0481236	4.02379	1.73e-06	chr3	170585001	170586000	Up	upstream2k		AC208630.3_FG001	0.255435	0.0192494	3.30992	0.0189481	chr5	49087501	49088000	Up	genebody
AC217977.3_FG003	0.391948	0.115457	1.63337	0.0488728	chr1	220562501	220563000	Up	genebody		AC196780.4	1.23132	0.279038	1.9954	0.00335515	chr3	182187001	182188000	Up	downstream2k		AC208860.3_FG002	0.0786481	0.471489	-2.91186	0.0131005	chr9	140973501	140974500	Down	genebody
AC218932.3	0.410487	0.115397	1.6999	0.0267857	chr10	5124501	5125000	Up	upstream2k		AC196957.3	1.62742	3.19231	-1.08894	0.0326461	chr1	181660001	181660500	Down	downstream2k		AC208930.3	0.911199	0.345951	1.37397	0.0225166	chr3	129237001	129237500	Up	downstream2k
AC218972.3	1.87426	0.808039	1.17352	0.00873287	chr8	170196001	170197000	Up	downstream2k		AC196957.3	0.699212	1.40339	-1.13841	0.0471214	chr1	181664001	181664500	Down	upstream2k		AC209016.3	0.275432	0.0191396	3.40081	0.0129413	chr1	297340501	297341000	Up	upstream2k
AC218988.3_FG003	0.570072	0.153626	1.75251	0.0362503	chr9	144053001	144053500	Up	genebody		AC196957.3_FG005	1.62742	3.19231	-1.08894	0.0326461	chr1	181660001	181660500	Down	genebody		AC209050.3	0.495766	0.0287643	3.82297	0.00116043	chr6	96494501	96495500	Up	downstream2k
AC219006.2	0.829597	0.240364	1.72905	0.00661357	chr8	131514001	131515000	Up	downstream2k		AC196972.3	0.516262	0.105827	2.03964	0.0333615	chr4	228671001	228672000	Up	upstream2k		AC209208.3	0.350006	0.0576685	2.45221	0.0133136	chr5	193360001	193361000	Up	downstream2k
AC219108.3	0.106056	0.384775	-1.85037	0.0479092	chr1	48772501	48773500	Down	downstream2k		AC196978.5	0.596204	1.17238	-1.12075	0.0334321	chr10	4519001	4519500	Down	downstream2k		AC209208.3_FG002	0.350006	0.0576685	2.45221	0.0133136	chr5	193360001	193361000	Up	genebody
AC219108.3_FG001	0.106056	0.384775	-1.85037	0.0479092	chr1	48772501	48773500	Down	genebody		AC196978.5_FG007	0.596204	1.17238	-1.12075	0.0334321	chr10	4519001	4519500	Down	genebody		AC209215.4	0.79348	0.346021	1.17297	0.0414347	chr1	100014001	100014500	Up	upstream2k
AC220927.3	0.762689	0.269063	1.42057	0.0287318	chr5	208936501	208937000	Up	downstream2k		AC197029.3	2.86042	0.692652	1.88035	8.7e-05	chr7	105681001	105681500	Up	upstream2k		AC209257.4	0.610723	0.163406	1.97341	0.0147573	chr6	153430001	153431000	Up	downstream2k
AC225173.3	1.48564	0.653923	1.09633	0.0196298	chr10	63505001	63505500	Up	upstream2k		AC197056.3_FG005	1.51361	3.25183	-1.21277	0.027797	chr2	76050001	76050500	Down	genebody		AC209332.3_FG011	0.526358	0.0579286	3.00973	0.00607765	chr5	21048501	21049000	Up	genebody
AC226327.2	0.663755	0.134586	2.15665	0.00677823	chr2	57898501	57899000	Up	downstream2k		AC197082.3	1.28728	3.052	-1.37651	0.0102636	chr1	260739001	260740500	Down	upstream2k		AC209647.2	0.567475	1.15453	-1.02305	0.027625	chr8	52636501	52637000	Down	upstream2k
AC226373.2	0.582929	0.153676	1.82578	0.0119262	chr6	156613501	156614000	Up	upstream2k		AC197082.3_FG004	1.28728	3.052	-1.37651	0.0102636	chr1	260739001	260740500	Down	genebody		AC209647.2_FG001	0.567475	1.15453	-1.02305	0.027625	chr8	52636501	52637000	Down	genebody
AC226373.2_FG010	0.582929	0.153676	1.82578	0.0119262	chr6	156613501	156614000	Up	genebody		AC197118.3_FG005	0.272345	0	5.1752	0.00388003	chr5	78854501	78855000	Up	genebody		AC209768.3	0.0764395	0.423139	-2.35094	0.00700203	chr2	234257501	234258000	Down	downstream2k
AC230013.2	0.897107	0.40377	1.07045	0.0385115	chr3	210795001	210795500	Up	upstream2k		AC197124.3	1.8028	0.615544	1.37414	0.00636724	chr6	112091501	112092000	Up	upstream2k		AC209810.3	0.369496	0.076778	2.15339	0.0201127	chr3	165487501	165488000	Up	downstream2k
AC230020.1	0.997763	0.249984	1.88975	0.000817088	chr2	168478001	168478500	Up	downstream2k		AC197124.3_FG002	0.321841	0.943046	-1.66178	0.0377859	chr6	112094001	112094500	Down	genebody		AC209819.3	0.333576	1.01946	-1.58535	0.0245403	chr8	122584001	122584500	Down	downstream2k
AC230020.1	0.662302	0.211325	1.55898	0.0196239	chr2	168631001	168631500	Up	upstream2k		AC197246.3	0.0569059	0.288553	-2.30853	0.0344669	chr1	192133501	192134000	Down	downstream2k		AC209819.3	1.66382	0.654483	1.32166	0.0102533	chr8	122571001	122571500	Up	upstream2k
AC230020.1_FG002	0.662302	0.211325	1.55898	0.0196239	chr2	168631001	168631500	Up	genebody		AC197265.3	0.298104	0.0384989	2.59488	0.0282576	chr5	83182501	83183000	Up	downstream2k		AC209819.3_FG005	1.66382	0.654483	1.32166	0.0102533	chr8	122571001	122571500	Up	genebody
AC231183.1_FG002	0.492948	0.115167	1.92862	0.0421682	chr5	71786501	71787000	Up	genebody		AC197265.3_FG005	0.298104	0.0384989	2.59488	0.0282576	chr5	83182501	83183000	Up	genebody		AC209819.3_FG006	0.333576	1.01946	-1.58535	0.0245403	chr8	122584001	122584500	Down	genebody
AC231409.1	0.812925	0.297942	1.3608	0.0234786	chr2	16954001	16955000	Up	downstream2k		AC197340.3	0.0904511	0.471188	-2.43435	0.0153047	chr2	42595501	42596500	Down	downstream2k		AC209877.3	3.07096	1.1729	1.37263	0.00019143	chr9	92798001	92799000	Up	upstream2k
AC231745.1	0.272259	0.692163	-1.37135	0.0313741	chr9	18334501	18335000	Down	downstream2k		AC197340.3	1.19039	0.403879	1.39979	0.015219	chr2	42593501	42594500	Up	upstream2k		AC209946.4_FG001	0.137209	0.499368	-1.81826	0.0249329	chr6	73974501	73975000	Down	genebody
AC232238.2_FG008	0.290894	0.682838	-1.28119	0.0406062	chr8	166285501	166286500	Down	genebody		AC197340.3_FG003	1.19039	0.403879	1.39979	0.015219	chr2	42593501	42594500	Up	genebody		AC209987.4	0	0.268733	-5.25311	0.00380642	chr5	46812001	46812500	Down	downstream2k
AC233751.1_FG002	0.350491	0.0193095	3.68929	0.00237777	chr4	44807501	44808000	Up	genebody		AC197347.3	3.24266	6.56118	-1.13478	0.03223	chr5	54991501	54992500	Down	upstream2k		AC210013.4	3.43669	1.40404	1.28031	7.35e-05	chr5	3350501	3351000	Up	downstream2k
AC233788.2	0.273938	0.0576985	2.04323	0.0403273	chr8	168970501	168971000	Up	downstream2k		AC197377.3	0.906485	0.192415	2.0381	0.0038698	chr4	43209001	43209500	Up	downstream2k		AC210013.4	0.685887	0.153776	2.08611	0.0157887	chr5	3344501	3345500	Up	downstream2k
AC233850.1	2.38435	1.09644	1.0344	0.00796288	chr5	169876001	169876500	Up	downstream2k		AC197377.3	0.754741	0.230794	1.5256	0.0136185	chr4	43149001	43149500	Up	upstream2k		AC210013.4	2.31843	1.05721	1.13019	0.0100575	chr5	3424501	3425500	Up	upstream2k
AC233851.1	0.284197	0.0384989	2.59769	0.0315844	chr3	189515501	189516500	Up	downstream2k		AC197377.3_FG004	0.792047	2.61573	-1.8375	0.00257182	chr4	43206001	43207000	Down	genebody		AC210013.4	0.685887	0.153776	2.08611	0.0157887	chr5	3344501	3345500	Up	upstream2k
AC233851.1	1.46676	0.615514	1.44014	0.00916136	chr3	189519501	189520500	Up	downstream2k		AC197477.3	0.552226	2.03756	-1.92247	0.0398934	chr7	157976501	157977000	Down	upstream2k		AC210013.4_FG013	0.702384	0.249644	1.45171	0.0295491	chr5	3406001	3406500	Up	genebody
AC233851.1	0.284197	0.0384989	2.59769	0.0315844	chr3	189515501	189516500	Up	upstream2k		AC197477.3_FG002	0.552226	2.03756	-1.92247	0.0398934	chr7	157976501	157977000	Down	genebody		AC210027.3	3.15859	1.53918	1.02606	0.00305772	chr7	130211501	130212000	Up	downstream2k
AC233851.1	1.46676	0.615514	1.44014	0.00916136	chr3	189519501	189520500	Up	upstream2k		AC197545.3	0.272345	0.038389	2.4684	0.0411103	chr1	27400001	27400500	Up	downstream2k		AC210050.3_FG006	0.0379663	0.269413	-2.58907	0.0288793	chr10	16503501	16504000	Down	genebody
AC233853.1	2.40243	1.13394	1.00653	0.00649001	chr3	3823001	3823500	Up	downstream2k		AC197555.3	0.0602963	0.40411	-2.7575	0.00415943	chr3	227585001	227585500	Down	downstream2k		AC210158.3	0.332001	0.922887	-1.48367	0.012186	chr9	10903501	10904500	Down	downstream2k
AC233866.1	0.62359	0.231194	1.33839	0.0437326	chr6	137600501	137601000	Up	downstream2k		AC197575.3	0.848576	0.250139	1.59803	0.0151381	chr2	33129001	33130000	Up	downstream2k		AC210158.3	0.332001	0.922887	-1.48367	0.012186	chr9	10903501	10904500	Down	upstream2k
AC233870.1	1.28372	0.500667	1.29339	0.0165096	chr6	167230501	167231000	Up	upstream2k		AC197575.3	1.47155	0.595795	1.13967	0.028925	chr2	33123501	33124000	Up	upstream2k		AC210158.3_FG003	0.332001	0.922887	-1.48367	0.012186	chr9	10903501	10904500	Down	genebody
AC233882.1	1.09068	0.500098	1.04676	0.0278159	chr3	205927501	205928000	Up	upstream2k		AC197578.4_FG001	0.317066	0.0192494	3.4805	0.00622671	chr3	192839501	192840000	Up	genebody		AC210169.3	0.543821	0.0771179	2.70242	0.00108862	chr5	28467001	28467500	Up	downstream2k
AC233885.1_FG001	0.332448	0.0579286	2.31252	0.0288287	chr5	15974501	15975500	Up	genebody		AC197699.3	1.60707	2.98197	-1.02279	0.0288715	chr9	17092001	17092500	Down	upstream2k		AC210173.4	2.64009	0.865447	1.58011	0.00104103	chr1	224105501	224106000	Up	downstream2k
AC233898.1	0.1938	0.615604	-1.66563	0.0301761	chr10	10405501	10406000	Down	downstream2k		AC197699.3	1.28115	0.269328	2.26421	0.00250444	chr9	17002501	17003500	Up	upstream2k		AC210173.4_FG005	2.64009	0.865447	1.58011	0.00104103	chr1	224105501	224106000	Up	genebody
AC233898.1	0.451793	0.115347	1.82647	0.0344932	chr10	10451501	10452000	Up	downstream2k		AC197705.4	0.291315	0.0384989	2.55713	0.0370961	chr8	117695501	117696000	Up	downstream2k		AC210189.3	0.407463	0.0962575	1.99751	0.0171182	chr3	115031001	115031500	Up	upstream2k
AC233910.1	0.349727	0.038559	2.91626	0.00555051	chr2	198479001	198479500	Up	downstream2k		AC197705.4	0.82722	0.249934	1.54311	0.0143524	chr8	117717001	117717500	Up	downstream2k		AC210189.3_FG003	0.615083	0.192355	1.63146	0.0404063	chr3	115029001	115029500	Up	genebody
AC233910.1	0.349727	0.038559	2.91626	0.00555051	chr2	198479001	198479500	Up	upstream2k		AC197705.4_FG011	0.827216	0.307752	1.25076	0.0494944	chr8	117609501	117610000	Up	genebody		AC210199.4	1.47181	0.537712	1.482	0.016824	chr9	104194501	104195500	Up	downstream2k
AC233910.1_FG003	0.349727	0.038559	2.91626	0.00555051	chr2	198479001	198479500	Up	genebody		AC197714.3	0.464428	0.105802	3.11074	0.0127797	chr4	58557501	58558500	Up	upstream2k		AC210199.4	0.407209	0.115397	1.75329	0.0309033	chr9	104191501	104192000	Up	upstream2k
AC233938.1	0.126252	0.423054	-3.11545	0.025117	chr5	179119501	179120500	Down	downstream2k		AC197757.3	0.65311	0.211945	1.43878	0.0415192	chr4	25372001	25372500	Up	upstream2k		AC210204.3	1.52343	0.710853	1.08463	0.0138059	chr2	165303001	165303500	Up	upstream2k
AC233949.1	0.702199	0.172596	1.91901	0.00999682	chr5	32108001	32108500	Up	downstream2k		AC197764.4	0.630743	0.192235	1.52524	0.0251821	chr5	36853001	36853500	Up	upstream2k		AC210669.3	1.28146	0.480778	1.39189	0.00346784	chr8	52846001	52846500	Up	downstream2k
AC233955.1	0.647465	0.211825	1.48354	0.0461657	chr9	135561501	135562000	Up	downstream2k		AC197903.4	1.09692	2.38409	-1.23684	0.0244975	chr3	7933501	7934000	Down	upstream2k		AC210669.3	2.40255	1.15442	1.05004	0.00370804	chr8	52842001	52843000	Up	upstream2k
AC233955.1	0.647465	0.211825	1.48354	0.0461657	chr9	135561501	135562000	Up	upstream2k		AC198025.3	3.52157	1.4036	1.14326	0.0173391	chr7	44589001	44589500	Up	downstream2k		AC210678.3	1.60275	0.711522	1.15201	0.00624208	chr2	17881501	17882000	Up	downstream2k
AC233966.1	0.311241	0.038619	2.75853	0.0203054	chr2	153558001	153558500	Up	downstream2k		AC198081.2	1.03255	2.12663	-1.26774	0.0236486	chr7	110135001	110136000	Down	downstream2k		AC210892.4	1.22715	0.529441	1.27575	0.0239173	chr3	28640001	28641000	Up	downstream2k
AC233966.1	0.311241	0.038619	2.75853	0.0203054	chr2	153558001	153558500	Up	upstream2k		AC198081.2	0.993917	2.05847	-1.18797	0.0165611	chr7	110132501	110133000	Down	upstream2k		AC211001.3	1.00934	0.40441	1.29884	0.0203577	chr1	55172501	55173000	Up	downstream2k
AC234152.1_FG005	1.41126	0.537786	1.29147	0.0247374	chr8	101677501	101678000	Up	genebody		AC198081.2_FG005	0.993917	2.05847	-1.18797	0.0165611	chr7	110132501	110133000	Down	genebody		AC211001.3_FG002	1.00934	0.40441	1.29884	0.0203577	chr1	55172501	55173000	Up	genebody
AC234165.1	0.0390571	0.269513	-2.6236	0.0451225	chr3	164089501	164090000	Down	upstream2k		AC198169.4	0.473589	1.19253	-1.46644	0.012123	chr5	188442501	188443000	Down	upstream2k		AC211175.3	0.766019	0.211814	2.02039	0.025177	chr3	199929501	199930500	Up	upstream2k
AC234165.1_FG003	0.0390571	0.269513	-2.6236	0.0451225	chr3	164089501	164090000	Down	genebody		AC198174.4	0.0189679	0.346311	-3.84037	0.00138885	chr5	199045001	199045500	Down	downstream2k		AC211332.4	0.251778	0.730902	-1.52695	0.028195	chr5	36374001	36374500	Down	downstream2k
AC234166.1_FG001	0.409077	0.826409	-1.06749	0.0495105	chr7	104425501	104426000	Down	genebody		AC198179.4	0.808257	0.249934	1.50899	0.0177745	chr6	35317001	35317500	Up	upstream2k		AC211332.4	0.477229	1.23114	-1.36827	0.0150569	chr5	36376501	36377000	Down	upstream2k
AC234175.1	0.822232	0.326892	1.23308	0.0324757	chr10	2839501	2840000	Up	upstream2k		AC198206.5_FG001	1.15006	0.17289	2.6649	0.000381153	chr5	128498001	128499000	Up	genebody		AC211332.4_FG005	0.477229	1.23114	-1.36827	0.0150569	chr5	36376501	36377000	Down	genebody
AC234175.1_FG010	0.822232	0.326892	1.23308	0.0324757	chr10	2839501	2840000	Up	genebody		AC198208.3	0.0447209	0.307792	-2.82468	0.0186473	chr10	21683001	21683500	Down	downstream2k		AC211347.4	0.605857	0.173605	1.7467	0.0302526	chr2	150729501	150730000	Up	upstream2k
AC234180.1	2.29996	0.98058	1.21667	0.0119622	chr9	77429501	77430500	Up	downstream2k		AC198291.3_FG001	3.18625	1.1153	1.36343	0.00460416	chr6	36000001	36001000	Up	genebody		AC211349.4_FG001	1.6062	0.731041	1.11888	0.0161323	chr8	175179501	175180000	Up	genebody
AC234180.1_FG004	2.29996	0.98058	1.21667	0.0119622	chr9	77429501	77430500	Up	genebody		AC198324.3	0.492572	1.3461	-1.58483	0.0104781	chr4	134481501	134482000	Down	upstream2k		AC211390.3	0.680776	0.249754	1.41563	0.033781	chr1	97047501	97048000	Up	downstream2k
AC234185.1	0.350222	0.0768982	2.03728	0.0328981	chr8	72170001	72170500	Up	downstream2k		AC198324.3_FG003	0.492572	1.3461	-1.58483	0.0104781	chr4	134481501	134482000	Down	genebody		AC211390.3_FG001	0.680776	0.249754	1.41563	0.033781	chr1	97047501	97048000	Up	genebody
AC234185.1	0.308346	0.731171	-1.27257	0.0476975	chr8	72184501	72185000	Down	upstream2k		AC198353.5	0.682267	1.53843	-1.31832	0.0178166	chr2	189445501	189446000	Down	downstream2k		AC211394.4	1.16366	0.36646	1.64709	0.0144036	chr9	95261001	95261500	Up	downstream2k
AC234185.1_FG002	0.27241	1.07678	-1.97892	0.00774457	chr8	72307001	72307500	Down	genebody		AC198353.5_FG004	1.21954	2.38631	-1.10297	0.024523	chr2	189427501	189428000	Down	genebody		AC211652.4	0.939433	0.40435	1.19442	0.0307283	chr4	20428501	20429000	Up	downstream2k
AC234185.1_FG005	0.308346	0.731171	-1.27257	0.0476975	chr8	72184501	72185000	Down	genebody		AC198357.3	0.101629	0.345911	-1.86244	0.0357317	chr7	85367501	85368000	Down	upstream2k		AC211687.3	0.877976	0.288663	1.56247	0.0123242	chr8	15880501	15881000	Up	upstream2k
AC234203.1	0.465909	0.134647	1.69345	0.0338896	chr1	188116001	188116500	Up	downstream2k		AC198366.3	1.22833	0.499627	1.1433	0.0475021	chr10	1889501	1890000	Up	upstream2k		AC211737.3	1.31015	0.547791	1.46206	0.0138974	chr5	193209501	193210500	Up	upstream2k
AC234519.1	0.342497	0.931612	-1.4921	0.0239046	chr8	167351501	167352500	Down	downstream2k		AC198371.3	0.105019	0.346361	-1.83863	0.0401484	chr10	5918501	5919000	Down	downstream2k		AC211887.3	0.545939	0.0674683	2.96865	0.00128246	chr1	187097001	187098000	Up	downstream2k
AC234520.1	0.311165	0.0576385	2.24099	0.0266943	chr1	164511001	164511500	Up	downstream2k		AC198371.3_FG003	0.105019	0.346361	-1.83863	0.0401484	chr10	5918501	5919000	Down	genebody		AC211887.3	0.198485	0.77911	-1.95296	0.00362919	chr1	187038001	187039000	Down	upstream2k
AC234522.1	1.37404	0.423649	1.58825	0.00425094	chr5	40979501	40980000	Up	downstream2k		AC198379.3_FG006	0.716797	0.250104	1.34176	0.0360074	chr7	103953001	103953500	Up	genebody		AC211887.3	0.545939	0.0674683	2.96865	0.00128246	chr1	187097001	187098000	Up	upstream2k
AC234528.1	0.282158	0.760421	-1.47143	0.0187946	chr1	204280501	204281500	Down	upstream2k		AC198380.3	0.298095	0.038389	2.60128	0.0278951	chr7	101902501	101903000	Up	upstream2k		AC211887.3_FG006	0.545939	0.0674683	2.96865	0.00128246	chr1	187097001	187098000	Up	genebody
AC234575.1_FG003	0.038067	0.308252	-2.83238	0.0236872	chr6	132842001	132842500	Down	genebody		AC198386.3	2.09551	0.80751	1.2086	0.0110986	chr3	83273501	83274000	Up	downstream2k		AC211892.4	0.267792	0	5.22865	0.014102	chr1	294987001	294987500	Up	downstream2k
AC235544.1	0.450383	0.134707	1.61527	0.0289158	chr9	149789001	149789500	Up	upstream2k		AC198393.3	0.60028	0.115402	2.24136	0.00917746	chr7	71696501	71697500	Up	upstream2k		AC211892.4_FG002	0.313905	0.0576385	2.2883	0.0425892	chr1	294984501	294985000	Up	genebody
AF546188.1	1.43201	0.653583	1.04511	0.0369163	chr7	18792001	18792500	Up	downstream2k		AC198398.3	1.82177	0.701937	1.44226	0.0176619	chr10	7590001	7591000	Up	downstream2k		AC211933.4	0.0956762	0.462368	-2.18819	0.0283549	chr9	101797501	101798000	Down	upstream2k
AF546188.1	0.469072	1.07635	-1.25114	0.0151357	chr7	18788501	18789000	Down	upstream2k		AC198398.3	0.22223	0.557566	-1.45919	0.049215	chr10	7587001	7587500	Down	upstream2k		AC211972.4	0.0489424	0.346076	-3.60211	0.00722734	chr7	115905501	115906500	Down	downstream2k
GRMZM2G000114	1.11372	0.518937	1.01118	0.0474565	chr2	99285001	99285500	Up	genebody		AC198398.3_FG003	1.82177	0.701937	1.44226	0.0176619	chr10	7590001	7591000	Up	genebody		AC211996.4	0.367288	0.0959777	1.84487	0.0489895	chr1	84647001	84647500	Up	upstream2k
GRMZM2G000116	2.01336	0.855793	1.15207	0.00533856	chr6	100602501	100603500	Up	upstream2k		AC198403.3	0.29471	0.0575286	2.07187	0.0484239	chr4	10909001	10909500	Up	upstream2k		AC212000.3_FG001	1.48061	0.653824	1.15459	0.0121971	chr5	37856501	37857000	Up	genebody
GRMZM2G000127	0.762958	0.230854	1.6246	0.00728044	chr2	99230501	99231000	Up	downstream2k		AC198518.3	0.104329	0.365386	-1.86217	0.0252431	chr3	107423001	107424000	Down	upstream2k		AC212068.4	0.580846	0.134586	2.03203	0.0139878	chr6	145383501	145384000	Up	downstream2k
GRMZM2G000129	0.429176	0.865528	-1.05968	0.0474997	chr1	105024501	105025000	Down	genebody		AC198518.3	0.413293	1.30738	-1.79475	0.00361481	chr3	107364001	107364500	Down	upstream2k		AC212068.4	0.35408	0.0577483	2.46627	0.0245506	chr6	145379501	145380000	Up	upstream2k
GRMZM2G000166	0.880893	0.288822	1.5145	0.0115918	chr2	13717501	13718000	Up	downstream2k		AC198518.3	1.21677	0.442378	1.28374	0.0287065	chr3	107388501	107389000	Up	upstream2k		AC212068.4_FG005	0.35408	0.0577483	2.46627	0.0245506	chr6	145379501	145380000	Up	genebody
GRMZM2G000199	0.290302	0.038389	2.66313	0.0335852	chr1	15523501	15524500	Up	upstream2k		AC198605.3	1.68559	0.38469	1.94715	0.000369877	chr10	99624501	99625000	Up	downstream2k		AC212216.4	0.710875	1.84605	-1.38302	0.00251861	chr7	152994001	152994500	Down	downstream2k
GRMZM2G000231	2.94496	1.10577	1.39514	0.00216066	chr9	7311001	7312000	Up	downstream2k		AC198699.3_FG004	1.41188	0.500317	1.30251	0.0314159	chr10	18741501	18742000	Up	genebody		AC212219.3	0.975951	0.326811	1.5466	0.00858849	chr1	44958501	44959000	Up	downstream2k
GRMZM2G000236	2.94496	1.10577	1.39514	0.00216066	chr9	7311001	7312000	Up	downstream2k		AC198725.4_FG007	0.779105	0.268794	1.34661	0.0470203	chr3	217319001	217319500	Up	genebody		AC212219.3_FG005	1.84293	0.58604	1.72135	0.00163554	chr1	44962001	44963000	Up	genebody
GRMZM2G000264	0.661807	0.230454	1.43522	0.0224901	chr7	138134001	138134500	Up	genebody		AC198781.3	2.27709	0.836014	1.93866	0.00572489	chr10	5280501	5281500	Up	upstream2k		AC212227.3	3.11502	1.26958	1.27811	0.000820395	chr4	31155001	31155500	Up	upstream2k
GRMZM2G000278	0.626258	0.134647	2.0788	0.00385856	chr5	171730001	171730500	Up	downstream2k		AC198787.3	0.580635	0.115737	2.11043	0.016613	chr10	85776001	85776500	Up	downstream2k		AC212287.4	0.790004	0.307622	1.33784	0.0419751	chr8	95686001	95686500	Up	downstream2k
GRMZM2G000280	0.427347	1.13425	-1.44404	0.00713492	chr5	204295001	204296000	Down	genebody		AC198787.3	0.886872	2.20952	-1.42869	0.023893	chr10	85843501	85844000	Down	upstream2k		AC212351.4	3.33697	1.34546	1.2911	0.000520748	chr5	124590501	124591000	Up	upstream2k
GRMZM2G000281	0.661807	0.230454	1.43522	0.0224901	chr7	138134001	138134500	Up	downstream2k		AC198937.4	0.421396	0.0770081	2.23451	0.0207292	chr4	83641001	83642000	Up	downstream2k		AC212353.4	1.2541	0.230624	2.39285	3.05e-05	chr9	3478501	3479000	Up	downstream2k
GRMZM2G000510	0.409497	0.115517	1.69403	0.0459168	chr4	35501	36000	Up	genebody		AC198937.4_FG003	0.421396	0.0770081	2.23451	0.0207292	chr4	83641001	83642000	Up	genebody		AC212449.4	0.645525	0.154176	2.00979	0.00651646	chr5	174841501	174842000	Up	upstream2k
GRMZM2G000576	0.274185	0.0480738	2.49297	0.0306865	chr4	215058501	215059500	Up	genebody		AC198940.4	0.466815	0.942936	-1.15696	0.0490242	chr2	219482501	219483000	Down	upstream2k		AC212463.3	0.907126	0.326882	1.44931	0.0145071	chr1	187413501	187414000	Up	upstream2k
GRMZM2G000581	1.61439	0.616134	1.36675	0.00489186	chr8	159882001	159883000	Up	genebody		AC198940.4_FG008	0.466815	0.942936	-1.15696	0.0490242	chr2	219482501	219483000	Down	genebody		AC212467.3	1.07197	0.461199	1.1956	0.016259	chr5	87961501	87962000	Up	downstream2k
GRMZM2G000581	1.61439	0.616134	1.36675	0.00489186	chr8	159882001	159883000	Up	upstream2k		AC198981.4	0.677168	0.21171	1.49362	0.0292649	chr2	176492501	176493500	Up	upstream2k		AC212567.3_FG003	0.550863	0.154016	1.77552	0.0254609	chr4	201433501	201434000	Up	genebody
GRMZM2G000587	0.739964	0.211825	1.69555	0.0118327	chr9	1586501	1587000	Up	upstream2k		AC198982.3	0.23918	0.943145	-2.07862	0.0149366	chr8	146000501	146001000	Down	downstream2k		AC212684.3_FG012	0.116868	0.38453	-1.66167	0.0445477	chr7	172406001	172406500	Down	genebody
GRMZM2G000623	0.333287	0.731242	-1.20072	0.0444864	chr9	1610501	1611000	Down	downstream2k		AC198993.3	0.365186	0.0574187	2.38582	0.0288373	chr4	85304001	85304500	Up	downstream2k		AC212685.3	2.26698	0.787511	1.50917	0.000467928	chr7	48555501	48556000	Up	upstream2k
GRMZM2G000623	0.66524	0.250323	1.30386	0.0466452	chr9	1608001	1608500	Up	genebody		AC199043.2	0.876007	0.217828	1.88341	0.00925005	chr8	68448501	68450000	Up	upstream2k		AC212747.3	0.91654	0.346571	1.37255	0.0259748	chr9	110878501	110879000	Up	downstream2k
GRMZM2G000623	1.26888	0.596334	1.00574	0.039762	chr9	1598501	1599000	Up	upstream2k		AC199043.2_FG002	0.876007	0.217828	1.88341	0.00925005	chr8	68448501	68450000	Up	genebody		AC212859.3	3.91367	1.76806	1.13059	0.00333937	chr2	26373001	26373500	Up	upstream2k
GRMZM2G000665	0.231372	0.749751	-1.69992	0.0138801	chr2	193827501	193828000	Down	genebody		AC199175.2	0.740531	2.17201	-1.67709	0.00315982	chr1	243214501	243215000	Down	downstream2k		AC212859.3_FG007	0.258657	0.0191396	3.31688	0.0326977	chr2	26365501	26366000	Up	genebody
GRMZM2G000679	0.759375	0.327112	1.14176	0.0417625	chr3	86621501	86622000	Up	upstream2k		AC199175.2	0.155835	0.500427	-1.80857	0.0297528	chr1	243172001	243173000	Down	upstream2k		AC212976.3	0.596203	0.144496	1.99118	0.00853529	chr1	175320501	175321500	Up	upstream2k
GRMZM2G000700	0.117021	0.577346	-2.29795	0.00652323	chr8	75408501	75409000	Down	downstream2k		AC199175.2_FG003	0.0569104	0.288663	-2.32054	0.0482596	chr1	243168501	243169000	Down	genebody		AC212979.2	0.0384732	0.308132	-2.79078	0.024795	chr1	81108001	81108500	Down	downstream2k
GRMZM2G000700	0.387568	0.0382792	3.04058	0.0200516	chr8	75410501	75411000	Up	genebody		AC199183.3	0.66869	0.192185	1.60395	0.0214699	chr10	90922501	90923000	Up	upstream2k		AC212979.2_FG006	0.0384732	0.308132	-2.79078	0.024795	chr1	81108001	81108500	Down	genebody
GRMZM2G000707	0.0779634	0.345972	-2.12273	0.0298878	chr6	51376501	51377000	Down	downstream2k		AC199183.3_FG001	0.466801	1.0008	-1.23369	0.0484221	chr10	90920001	90920500	Down	genebody		AC213463.3	0.58195	0.115167	2.24676	0.00797097	chr5	13152501	13153000	Up	downstream2k
GRMZM2G000718	0.65553	0.192065	1.69504	0.0153897	chr7	168694501	168695500	Up	upstream2k		AC199194.3	1.51161	4.57641	-1.6916	0.00429173	chr8	48792001	48792500	Down	downstream2k		AC213463.3	0.386615	0.0384989	3.10655	0.00486157	chr5	13058001	13058500	Up	downstream2k
GRMZM2G000980	0.352471	0.0768982	2.02847	0.0298122	chr2	72415001	72415500	Up	downstream2k		AC199204.3	0.837394	0.134307	2.42716	0.000671223	chr8	36218501	36219000	Up	upstream2k		AC213463.3	1.98936	0.768711	1.35353	0.000647561	chr5	13204501	13205000	Up	upstream2k
GRMZM2G001035	0.372075	0.0961476	1.81799	0.0489674	chr10	133326501	133327000	Up	downstream2k		AC199370.4	1.11175	0.40366	1.28061	0.0307942	chr10	136768501	136769000	Up	upstream2k		AC213463.3	0.386615	0.0384989	3.10655	0.00486157	chr5	13058001	13058500	Up	upstream2k
GRMZM2G001084	0.0190335	0.268733	-3.42475	0.014565	chr2	64408001	64408500	Down	genebody		AC199479.4	1.31199	2.56707	-1.10841	0.0164318	chr5	164106001	164107000	Down	downstream2k		AC213654.3	0.700728	0.269133	1.49493	0.0348587	chr3	187987001	187988000	Up	downstream2k
GRMZM2G001088	0.567194	0.105942	2.59118	0.0123108	chr8	162511501	162512500	Up	upstream2k		AC199479.4_FG004	1.31199	2.56707	-1.10841	0.0164318	chr5	164106001	164107000	Down	genebody		AC213654.3	1.84663	0.904756	1.01182	0.0184782	chr3	188077501	188078000	Up	upstream2k
GRMZM2G001139	0.0390571	0.307413	-2.81271	0.0182677	chr8	155470501	155471000	Down	downstream2k		AC199487.4	0.420078	0.0962575	1.9316	0.0499365	chr1	165768501	165769000	Up	upstream2k		AC213654.3_FG006	1.84663	0.904756	1.01182	0.0184782	chr3	188077501	188078000	Up	genebody
GRMZM2G001421	0.584037	1.34798	-1.2673	0.0151138	chr8	26347501	26348000	Down	upstream2k		AC199488.4	1.30624	0.317077	1.84323	0.0157247	chr1	165662501	165663500	Up	downstream2k		AC213857.4	0.518487	1.16236	-1.16652	0.0235378	chr1	187380501	187381500	Down	upstream2k
GRMZM2G001454	0.516904	0.105862	2.19163	0.0110953	chr9	51168001	51169000	Up	downstream2k		AC199488.4	0.920055	0.346531	1.24123	0.0345029	chr1	165642501	165643000	Up	upstream2k		AC214146.3	1.10527	0.519007	1.07246	0.0286331	chr1	126580501	126581000	Up	upstream2k
GRMZM2G001566	0.35047	0.0576737	2.64944	0.0210797	chr3	3238501	3239500	Up	genebody		AC199488.4	1.30624	0.317077	1.84323	0.0157247	chr1	165662501	165663500	Up	upstream2k		AC214147.3_FG002	0.50475	0.0962575	2.29672	0.00438439	chr4	202533501	202534000	Up	genebody
GRMZM2G001566	0.35047	0.0576737	2.64944	0.0210797	chr3	3238501	3239500	Up	upstream2k		AC199488.4_FG004	1.30624	0.317077	1.84323	0.0157247	chr1	165662501	165663500	Up	genebody		AC214168.3_FG001	0.0406818	0.269173	-2.56453	0.047388	chr2	56303501	56304000	Down	genebody
GRMZM2G001631	0.370095	0.0671533	2.28954	0.0126016	chr5	19938501	19939500	Up	downstream2k		AC199492.3	0.68426	0.0958627	2.60589	0.00192996	chr8	148958501	148959500	Up	downstream2k		AC214360.3_FG001	1.25094	0.548786	1.16837	0.0195325	chr3	110202001	110203000	Up	genebody
GRMZM2G001676	1.15434	0.518847	1.06926	0.0315071	chr1	233460501	233461000	Up	upstream2k		AC199492.3	1.42613	0.461624	1.44831	0.00804888	chr8	148961501	148962500	Up	upstream2k		AC214451.3_FG005	0.564759	1.17382	-1.04918	0.032584	chr6	148451501	148452000	Down	genebody
GRMZM2G001699	1.15434	0.518847	1.06926	0.0315071	chr1	233460501	233461000	Up	upstream2k		AC199524.3	0.494568	0.0964274	2.12905	0.0127297	chr1	171086501	171087000	Up	downstream2k		AC214485.3	1.30902	0.595665	1.12181	0.0180458	chr4	217064001	217064500	Up	downstream2k
GRMZM2G001724	0.274508	0.038619	2.56424	0.0428123	chr5	19913001	19913500	Up	genebody		AC199526.5	1.6866	0.279028	2.39501	0.000118356	chr3	58887001	58888000	Up	downstream2k		AC214503.3	1.01104	0.42253	1.24091	0.0279265	chr9	21141001	21141500	Up	upstream2k
GRMZM2G001805	0.214932	0.558016	-1.42089	0.0384229	chr10	109358001	109358500	Down	genebody		AC199526.5	1.97111	0.499747	1.79217	0.00253128	chr3	58904501	58905500	Up	downstream2k		AC214503.3_FG004	1.01104	0.42253	1.24091	0.0279265	chr9	21141001	21141500	Up	genebody
GRMZM2G001816	0.778484	0.173726	2.07322	0.0110462	chr9	78035001	78035500	Up	downstream2k		AC199526.5	0.899387	0.307917	1.55691	0.0237827	chr3	58874001	58875000	Up	upstream2k		AC214534.3	0.313651	0.0577483	2.2909	0.0470157	chr3	162647001	162647500	Up	downstream2k
GRMZM2G001816	0.778484	0.173726	2.07322	0.0110462	chr9	78035001	78035500	Up	genebody		AC199526.5_FG003	0.899387	0.307917	1.55691	0.0237827	chr3	58874001	58875000	Up	genebody		AC214640.3	1.24349	0.326322	1.89394	0.000585663	chr7	145489001	145489500	Up	downstream2k
GRMZM2G001820	1.57772	0.644309	1.27432	0.00475144	chr2	203796001	203797000	Up	genebody		AC199541.4	0.639549	0.173156	1.67685	0.0262825	chr1	78374001	78374500	Up	downstream2k		AC214640.3_FG003	1.24349	0.326322	1.89394	0.000585663	chr7	145489001	145489500	Up	genebody
GRMZM2G001827	0.291217	0.0576385	2.15342	0.0423458	chr4	15414001	15414500	Up	upstream2k		AC199541.4	5.11013	1.85232	1.37476	0.00605375	chr1	78417001	78418500	Up	downstream2k		AC214648.3	0.928227	0.40446	1.17776	0.04174	chr8	131439501	131440000	Up	downstream2k
GRMZM2G001915	0.0971478	0.451544	-2.17586	0.0188973	chr8	39587501	39588500	Down	genebody		AC199554.2	0	0.442909	-6.01658	7.87e-05	chr3	177503001	177504000	Down	upstream2k		AC214744.3	0.117121	0.40378	-1.73356	0.0281638	chr3	150318501	150319000	Down	upstream2k
GRMZM2G001953	1.0964	0.441769	1.22668	0.0211184	chr4	182368501	182369000	Up	downstream2k		AC199577.4	0.422089	0.076778	2.20623	0.0117287	chr5	81902001	81902500	Up	upstream2k		AC215195.3	1.86039	0.711671	1.3692	0.00147276	chr1	289403001	289403500	Up	downstream2k
GRMZM2G002142	0.782336	0.307512	1.25112	0.0303903	chr2	186847001	186847500	Up	upstream2k		AC199705.3	1.18944	3.08667	-1.47927	0.0339378	chr10	129938001	129939000	Down	upstream2k		AC215309.3	0.174831	0.596575	-1.7383	0.0115489	chr1	203379001	203379500	Down	upstream2k
GRMZM2G002173	0.507634	0.173436	1.45245	0.0463535	chr4	124588501	124589000	Up	downstream2k		AC199768.4	1.04065	0.346411	1.41866	0.0157722	chr2	224052501	224053000	Up	upstream2k		AC215638.3_FG007	0.430519	0.115517	1.82405	0.0348406	chr1	56889501	56890000	Up	genebody
GRMZM2G002220	2.26352	0.903308	1.23593	0.0054204	chr4	197540501	197541000	Up	downstream2k		AC199790.4	0.310289	0.038619	2.64062	0.0262862	chr8	141412501	141413000	Up	upstream2k		AC215639.3	0.407463	0.115287	1.7516	0.0327494	chr10	52232001	52232500	Up	downstream2k
GRMZM2G002559	0.841266	0.336342	1.22299	0.031919	chr2	8811001	8812000	Up	upstream2k		AC199810.3	0.373657	0.644084	1.71541	0.0346767	chr8	105503501	105504500	Up	upstream2k		AC215639.3_FG002	0.407463	0.115287	1.7516	0.0327494	chr10	52232001	52232500	Up	genebody
GRMZM2G002617	0.3696	0.0768982	2.1007	0.0200862	chr9	37303501	37304000	Up	downstream2k		AC199843.4	0.456635	1.23074	-1.56857	0.00306032	chr8	14002501	14003000	Down	upstream2k		AC215690.3	1.06417	0.327016	1.66064	0.00392591	chr10	106810501	106811500	Up	downstream2k
GRMZM2G002630	0.547187	0.153956	1.72712	0.0199042	chr6	31567001	31567500	Up	downstream2k		AC199873.4	1.2713	0.326942	1.82389	0.00636226	chr3	13996501	13997500	Up	upstream2k		AC215871.3	0.294922	0.808969	-1.45448	0.0361138	chr7	73022501	73023000	Down	downstream2k
GRMZM2G002630	0.547187	0.153956	1.72712	0.0199042	chr6	31567001	31567500	Up	genebody		AC199908.4	1.44272	0.43267	1.53959	0.015869	chr1	177178001	177179000	Up	downstream2k		AC215907.3	2.44196	0.980106	1.29265	0.00334737	chr7	43515001	43516000	Up	upstream2k
GRMZM2G002656	0.155927	0.577375	-1.91764	0.0142761	chr6	129004001	129004500	Down	downstream2k		AC199908.4_FG002	1.44272	0.43267	1.53959	0.015869	chr1	177178001	177179000	Up	genebody		AC215907.3_FG003	2.44196	0.980106	1.29265	0.00334737	chr7	43515001	43516000	Up	genebody
GRMZM2G002754	0.505461	1.07751	-1.12609	0.044169	chr5	13423501	13424000	Down	genebody		AC199911.5	0.399736	0.0771179	2.12363	0.0282387	chr10	72992501	72993000	Up	upstream2k		AC216010.3	0.68179	0.230894	1.52227	0.0266199	chr3	139067001	139067500	Up	downstream2k
GRMZM2G002786	0.0590053	0.307732	-2.31507	0.0388296	chr8	174958501	174959000	Down	upstream2k		AC199961.4	0.890283	1.94328	-1.24838	0.0260747	chr10	146176001	146176500	Down	upstream2k		AC216067.3	0.835013	0.38481	1.09797	0.042354	chr4	204525001	204525500	Up	upstream2k
GRMZM2G002851	0.273098	0.0191396	3.35457	0.00840209	chr2	198680501	198681000	Up	genebody		AC199961.4_FG001	0.893666	2.13568	-1.3721	0.0180289	chr10	146196501	146197000	Down	genebody		AC216070.2	0.538734	0.153956	1.76395	0.0319207	chr5	198267501	198268000	Up	downstream2k
GRMZM2G002879	0.262914	0.038504	2.63472	0.0338872	chr2	203295001	203296000	Up	downstream2k		AC199961.4_FG004	0.890283	1.94328	-1.24838	0.0260747	chr10	146176001	146176500	Down	genebody		AC216070.2_FG005	0.490438	0.105742	2.27001	0.0137958	chr5	198266001	198267000	Up	genebody
GRMZM2G002879	0.262914	0.038504	2.63472	0.0338872	chr2	203295001	203296000	Up	genebody		AC200065.5	1.72151	0.432929	1.85985	0.000943737	chr4	173590501	173591500	Up	downstream2k		AC216246.2_FG002	0.473156	0.0961476	2.20982	0.0117117	chr5	166212001	166212500	Up	genebody
GRMZM2G002921	0.854919	1.88475	-1.16906	0.0210825	chr10	110978001	110978500	Down	downstream2k		AC200065.5_FG009	1.72151	0.432929	1.85985	0.000943737	chr4	173590501	173591500	Up	genebody		AC216247.3_FG005	0.346947	0.0576385	2.43362	0.0269476	chr1	63580001	63580500	Up	genebody
GRMZM2G002921	0.854919	1.88475	-1.16906	0.0210825	chr10	110978001	110978500	Down	genebody		AC200069.4	1.49252	0.518837	1.34896	0.0114884	chr10	115956001	115956500	Up	upstream2k		AC216722.2	1.25822	0.470859	1.65747	0.0178397	chr6	24177501	24178500	Up	downstream2k
GRMZM2G003022	2.3887	0.855843	1.40977	0.0014125	chr8	38531001	38532000	Up	downstream2k		AC200112.4_FG008	0.693803	1.7695	-1.45974	0.0205811	chr2	142700001	142700500	Down	genebody		AC216854.3	2.83504	1.03739	1.42221	0.000594061	chr4	216698501	216699500	Up	downstream2k
GRMZM2G003022	0.976749	0.345681	1.39863	0.0141861	chr8	38526501	38527000	Up	genebody		AC200117.3_FG004	1.19253	3.92199	-1.76656	0.030204	chr4	241388501	241389000	Down	genebody		AC216891.3	0.710482	0.269328	1.49336	0.0220018	chr3	22686501	22687500	Up	downstream2k
GRMZM2G003022	0.976749	0.345681	1.39863	0.0141861	chr8	38526501	38527000	Up	upstream2k		AC200124.3	0.798831	1.90275	-1.35778	0.0330723	chr6	62907501	62908000	Down	upstream2k		AC216891.3_FG004	0.710482	0.269328	1.49336	0.0220018	chr3	22686501	22687500	Up	genebody
GRMZM2G003057	0.371925	0.0959777	1.80341	0.034096	chr10	137779501	137780000	Up	downstream2k		AC200178.2	2.82617	1.07794	1.22806	0.0103886	chr2	94557501	94558500	Up	downstream2k		AC217043.3	0.909841	0.384371	1.22171	0.0439008	chr10	125362501	125363000	Up	upstream2k
GRMZM2G003057	0.371925	0.0959777	1.80341	0.034096	chr10	137779501	137780000	Up	genebody		AC200178.2	3.07987	1.19745	1.30591	0.0192531	chr2	94564501	94566500	Up	downstream2k		AC217043.3	1.14375	0.470663	1.2918	0.0259095	chr10	125225001	125226000	Up	upstream2k
GRMZM2G003057	0.371925	0.0959777	1.80341	0.034096	chr10	137779501	137780000	Up	upstream2k		AC200178.2	1.3076	0.576596	1.02599	0.0483117	chr2	94568001	94568500	Up	upstream2k		AC217050.4	1.98329	0.711223	1.46273	0.000489928	chr1	214891501	214892500	Up	upstream2k
GRMZM2G003059	0.0195286	0.288553	-3.51775	0.00481398	chr10	34933501	34934000	Down	upstream2k		AC200178.2_FG002	3.07987	1.19745	1.30591	0.0192531	chr2	94564501	94566500	Up	genebody		AC217051.3	1.2023	0.461628	1.35909	0.00952701	chr10	114051001	114051500	Up	upstream2k
GRMZM2G003124	1.41092	0.633554	1.06282	0.0482537	chr10	137772001	137772500	Up	downstream2k		AC200210.1	0.0223605	0.297783	-3.94056	0.0137933	chr3	226016001	226017000	Down	upstream2k		AC217051.3_FG006	1.2023	0.461628	1.35909	0.00952701	chr10	114051001	114051500	Up	genebody
GRMZM2G003138	1.09118	0.500027	1.04784	0.0275443	chr1	66674501	66675000	Up	downstream2k		AC200256.3	0.0826567	0.365381	-2.2241	0.0166949	chr1	235001501	235002000	Down	downstream2k		AC217264.3	0.223692	0.711586	-1.92592	0.0116272	chr1	246113501	246114500	Down	upstream2k
GRMZM2G003186	0.00997411	0.278618	-4.40576	0.00671814	chr3	14324001	14325000	Down	genebody		AC200565.4_FG001	0.954343	2.86534	-1.67359	0.0189923	chr8	95413501	95414500	Down	genebody		AC217264.3	1.17172	0.577665	1.00244	0.0398252	chr1	246089501	246090000	Up	upstream2k
GRMZM2G003186	1.12814	2.21061	-1.02127	0.00756856	chr3	14279001	14279500	Down	upstream2k		AC200622.3	0.828606	1.55883	-1.05369	0.0369393	chr10	67249001	67249500	Down	upstream2k		AC217271.3	1.13613	0.115397	3.20525	2.68e-06	chr4	187878501	187879000	Up	upstream2k
GRMZM2G003230	0.581444	1.28814	-1.19008	0.0242647	chr1	130918001	130918500	Down	downstream2k		AC200627.3	0.42008	2.25023	-2.54238	7.8e-05	chr1	274910501	274911000	Down	downstream2k		AC217293.3_FG007	1.13686	0.451714	1.29687	0.0288053	chr2	232384501	232385500	Up	genebody
GRMZM2G003252	0.581864	1.21245	-1.10606	0.0284038	chr2	217995501	217996000	Down	downstream2k		AC200753.3	2.35024	0.808059	1.38313	0.00376855	chr7	7468001	7468500	Up	upstream2k		AC217348.4	0.369297	0.0512952	2.68819	0.0254149	chr2	232231001	232232500	Up	upstream2k
GRMZM2G003384	1.40756	0.557836	1.25726	0.00840357	chr5	179437501	179438000	Up	upstream2k		AC200876.4	1.2737	0.423699	1.40337	0.0244908	chr3	57239001	57239500	Up	downstream2k		AC217348.4_FG005	0.369297	0.0512952	2.68819	0.0254149	chr2	232231001	232232500	Up	genebody
GRMZM2G003406	0.991134	0.38468	1.27633	0.0344372	chr8	153001001	153001500	Up	downstream2k		AC200876.4	0.0982365	0.518908	-2.45899	0.00557514	chr3	57247501	57248000	Down	upstream2k		AC217358.3	0.269494	0.923287	-1.74371	0.00267093	chr1	296974501	296975000	Down	upstream2k
GRMZM2G003406	0.991134	0.38468	1.27633	0.0344372	chr8	153001001	153001500	Up	genebody		AC200876.4	1.63748	0.614865	1.233	0.0253172	chr3	57241001	57241500	Up	upstream2k		AC217376.3	0.891872	0.249604	1.79464	0.00543716	chr1	215111501	215112000	Up	downstream2k
GRMZM2G003426	1.44374	0.634364	1.10329	0.0176713	chr1	218850501	218851500	Up	downstream2k		AC200876.4_FG002	0.0982365	0.518908	-2.45899	0.00557514	chr3	57247501	57248000	Down	genebody		AC217376.3	0.891872	0.249604	1.79464	0.00543716	chr1	215111501	215112000	Up	upstream2k
GRMZM2G003514	0.465909	1.15353	-1.34376	0.0105702	chr4	156119501	156120000	Down	downstream2k		AC200876.4_FG003	1.2737	0.423699	1.40337	0.0244908	chr3	57239001	57239500	Up	genebody		AC217376.3_FG001	0.891872	0.249604	1.79464	0.00543716	chr1	215111501	215112000	Up	genebody
GRMZM2G003514	0.253075	0.0384989	2.45133	0.0375779	chr4	156110501	156111000	Up	upstream2k		AC200884.4	0.567746	0.105693	2.24843	0.0143452	chr8	127659501	127660500	Up	upstream2k		AC217401.3	2.73834	1.21121	1.16262	0.000764889	chr1	264920501	264921000	Up	downstream2k
GRMZM2G003530	0.726796	0.269233	1.33647	0.045498	chr1	68446501	68447000	Up	genebody		AC200884.4_FG002	0.306264	1.1351	-1.97877	0.0211047	chr8	127658001	127658500	Down	genebody		AC217401.3	2.73834	1.21121	1.16262	0.000764889	chr1	264920501	264921000	Up	upstream2k
GRMZM2G003563	1.206	0.192185	2.50041	0.000157159	chr2	218023001	218024000	Up	upstream2k		AC200904.3_FG003	0.831365	2.23239	-1.51106	0.0315227	chr3	33174501	33175000	Down	genebody		AC217401.3_FG003	0	0.269173	-5.25336	0.00381147	chr1	264934001	264934500	Down	genebody
GRMZM2G003595	0.6097	0.115397	2.25285	0.00474995	chr1	165908001	165908500	Up	genebody		AC201767.3	1.7317	0.730602	1.08458	0.0209868	chr3	203217001	203217500	Up	downstream2k		AC217415.3	0.4212	0.0578685	2.99529	0.00401818	chr2	230721001	230722000	Up	upstream2k
GRMZM2G003595	0.939823	0.308252	1.51347	0.0094347	chr1	165959001	165959500	Up	upstream2k		AC201769.3	0.165318	0.499358	-1.71843	0.0343309	chr6	45873001	45873500	Down	downstream2k		AC217556.3_FG003	0.581443	0.135046	2.03661	0.0133576	chr5	37957501	37958000	Up	genebody
GRMZM2G003631	0.492948	0.076778	2.47217	0.012923	chr1	165990501	165991000	Up	downstream2k		AC201832.3	0.430884	0.115677	1.6814	0.0477621	chr8	119572001	119572500	Up	downstream2k		AC217665.3	0.767526	0.127934	3.0891	0.00898479	chr4	117431001	117432500	Up	downstream2k
GRMZM2G003724	0.351062	0.0771179	2.02611	0.0247218	chr1	237537001	237537500	Up	genebody		AC201888.3_FG013	0.177501	0.548726	-1.72478	0.026692	chr10	146499501	146500500	Down	genebody		AC217665.3_FG005	0.767526	0.127934	3.0891	0.00898479	chr4	117431001	117432500	Up	genebody
GRMZM2G003725	0.310595	0.0575887	2.22949	0.0331032	chr6	113960501	113961000	Up	downstream2k		AC201898.4	3.003	1.13517	1.2462	0.00685035	chr1	246745001	246746000	Up	downstream2k		AC217811.3	0.543097	0.172706	1.59663	0.0396816	chr4	112646001	112647000	Up	upstream2k
GRMZM2G003732	1.03267	0.480608	1.0249	0.0350803	chr10	4667501	4668000	Up	upstream2k		AC202000.4	0.0774664	0.416346	-2.90081	0.00750361	chr10	13594501	13596000	Down	downstream2k		AC217811.3_FG003	0.543097	0.172706	1.59663	0.0396816	chr4	112646001	112647000	Up	genebody
GRMZM2G003750	1.03267	0.480608	1.0249	0.0350803	chr10	4667501	4668000	Up	downstream2k		AC202041.4	0.247981	0.807139	-1.83001	0.0151378	chr1	43515001	43515500	Down	upstream2k		AC217841.3	0.761126	0.249604	1.58115	0.0293889	chr3	77747001	77747500	Up	upstream2k
GRMZM2G003750	1.03267	0.480608	1.0249	0.0350803	chr10	4667501	4668000	Up	genebody		AC202076.3	1.20598	0.442219	1.28533	0.019574	chr5	214150501	214151000	Up	downstream2k		AC217842.3	0.618903	0.153566	1.95164	0.00890674	chr2	156426501	156427000	Up	downstream2k
GRMZM2G003775	0.271118	0.038619	2.5447	0.0453233	chr2	28760501	28761000	Up	downstream2k		AC202091.4	0.0223605	0.269633	-3.44554	0.0127118	chr10	25682001	25682500	Down	upstream2k		AC217889.3_FG002	0.11933	0.40412	-1.71685	0.0484245	chr9	97664501	97665000	Down	genebody
GRMZM2G003784	0.37101	0.827269	-1.21	0.0282523	chr2	23569001	23569500	Down	upstream2k		AC202107.3	0.833381	1.94439	-1.33426	0.040922	chr10	6536501	6537000	Down	downstream2k		AC217910.3_FG001	0.663748	1.44293	-1.11623	0.012434	chr1	217370001	217370500	Down	genebody
GRMZM2G003814	0.917056	0.346651	1.31735	0.0178753	chr4	26435501	26436000	Up	genebody		AC202122.2	0.99993	0.173025	2.29854	0.0130379	chr9	24278001	24278500	Up	upstream2k		AC217947.4	0.0780508	0.40383	-2.28397	0.0116878	chr4	71562001	71562500	Down	upstream2k
GRMZM2G003814	0.917056	0.346651	1.31735	0.0178753	chr4	26435501	26436000	Up	upstream2k		AC202179.3_FG005	2.01592	4.85984	-1.34907	0.0376966	chr6	83796501	83798000	Down	genebody		AC217976.3	0.176189	0.539276	-1.59224	0.0401718	chr9	45471501	45472000	Down	upstream2k
GRMZM2G003838	0.353311	0.80654	-1.25583	0.0468664	chr3	205177001	205177500	Down	upstream2k		AC202181.3	3.15047	6.00252	-1.05704	0.0181425	chr8	150498501	150499000	Down	upstream2k		AC217977.3	0.380473	0.0961228	1.91485	0.040793	chr1	220574501	220575500	Up	downstream2k
GRMZM2G003853	1.54869	0.606329	1.29369	0.0069767	chr8	6856501	6857500	Up	downstream2k		AC202185.4	0.987195	2.7229	-1.55466	0.0209423	chr1	122167001	122168000	Down	upstream2k		AC217977.3	1.97611	0.923077	1.07678	0.0134375	chr1	220579001	220579500	Up	upstream2k
GRMZM2G003853	1.54869	0.606329	1.29369	0.0069767	chr8	6856501	6857500	Up	genebody		AC202432.3	0.320463	0.730142	-1.32398	0.0362177	chr8	166753501	166754000	Down	downstream2k		AC217977.3_FG003	0.745021	0.288393	1.33641	0.0426349	chr1	220558501	220559000	Up	genebody
GRMZM2G003916	0.466748	0.154126	1.50078	0.0434892	chr10	124780001	124780500	Up	upstream2k		AC202435.3	0.275744	0.038559	2.48433	0.0314443	chr2	72835501	72836000	Up	downstream2k		AC218093.3	0.0680523	0.355706	-2.59756	0.0162488	chr2	26396001	26397000	Down	downstream2k
GRMZM2G003917	0.466748	0.154126	1.50078	0.0434892	chr10	124780001	124780500	Up	genebody		AC202435.3_FG003	1.36853	0.346771	1.79004	0.00747434	chr2	72764001	72764500	Up	genebody		AC218093.3_FG005	0.0680523	0.355706	-2.59756	0.0162488	chr2	26396001	26397000	Down	genebody
GRMZM2G003917	0.466748	0.154126	1.50078	0.0434892	chr10	124780001	124780500	Up	upstream2k		AC202532.4	0.678861	0.115567	2.33501	0.0012006	chr7	175491501	175492000	Up	upstream2k		AC218152.3	0.303227	0.0481837	2.49243	0.0279411	chr10	112899501	112900500	Up	downstream2k
GRMZM2G003927	0.586362	0.192295	1.49684	0.0269914	chr7	110361501	110362000	Up	downstream2k		AC202705.2	0.914017	2.2503	-1.38478	0.0446101	chr2	6715001	6715500	Down	upstream2k		AC218900.3	0.930943	0.38447	1.2522	0.0186154	chr1	199906501	199907000	Up	downstream2k
GRMZM2G003944	0.724967	0.288553	1.24068	0.0405308	chr4	205133001	205133500	Up	downstream2k		AC202867.3	0.713413	1.42481	-1.14655	0.0349617	chr3	132336501	132337000	Down	upstream2k		AC218940.2	0.863337	0.326751	1.38259	0.0441163	chr8	118766001	118766500	Up	downstream2k
GRMZM2G003970	2.74431	0.980985	1.40554	0.000301927	chr4	21242501	21243000	Up	upstream2k		AC202877.3	0.544703	0.115677	2.00558	0.0185323	chr8	57435001	57435500	Up	upstream2k		AC218940.2	0.313398	0.768841	-1.2887	0.0311389	chr8	118769001	118769500	Down	upstream2k
GRMZM2G003984	0.272947	0.692283	-1.3933	0.0284489	chr1	48960501	48961000	Down	genebody		AC202900.3	2.13556	4.15439	-1.0786	0.0281185	chr4	42659001	42660000	Down	downstream2k		AC218940.2_FG004	0.863337	0.326751	1.38259	0.0441163	chr8	118766001	118766500	Up	genebody
GRMZM2G003984	0.489096	0.115567	2.19877	0.0296894	chr1	48995501	48996500	Up	upstream2k		AC202911.3	0.215448	0.577045	-1.53983	0.0248919	chr7	127767501	127768000	Down	upstream2k		AC218972.3	0.699669	0.134586	2.30619	0.00112645	chr8	170197001	170197500	Up	downstream2k
GRMZM2G004006	1.54869	0.606329	1.29369	0.0069767	chr8	6856501	6857500	Up	downstream2k		AC202915.3	0.123985	0.538727	-2.21604	0.0144031	chr8	128283501	128284000	Down	upstream2k		AC219006.2	1.08887	0.240364	2.19125	0.000236618	chr8	131514001	131515000	Up	downstream2k
GRMZM2G004006	1.54869	0.606329	1.29369	0.0069767	chr8	6856501	6857500	Up	genebody		AC202940.3	0.675473	0.230454	1.36851	0.0321073	chr2	200112001	200112500	Up	upstream2k		AC219020.4	0.390435	0.0578685	2.61	0.00718133	chr6	105924001	105924500	Up	downstream2k
GRMZM2G004040	0.134644	0.519057	-1.93844	0.0153938	chr8	144022501	144023000	Down	genebody		AC203006.3	0.21682	0.807939	-2.00002	0.0248339	chr5	204106501	204107500	Down	upstream2k		AC219035.2	0.458614	0.0768982	2.46305	0.00500153	chr2	211041501	211042500	Up	upstream2k
GRMZM2G004041	0.447639	1.05794	-1.43302	0.00921725	chr1	119430001	119431000	Down	upstream2k		AC203048.3	0.358398	0.0384989	2.8576	0.00837171	chr5	21235001	21235500	Up	downstream2k		AC219108.3	0.0885199	0.384775	-2.05517	0.0179991	chr1	48772501	48773500	Down	downstream2k
GRMZM2G004087	0.0197384	0.269443	-3.96224	0.0135875	chr5	217331001	217332000	Down	genebody		AC203101.3	0.912575	0.278813	1.53394	0.0238231	chr6	122297501	122298500	Up	upstream2k		AC219108.3_FG001	0.0885199	0.384775	-2.05517	0.0179991	chr1	48772501	48773500	Down	genebody
GRMZM2G004375	0.762388	0.211285	1.76461	0.00688315	chr6	1247001	1248000	Up	downstream2k		AC203101.3_FG002	0.912575	0.278813	1.53394	0.0238231	chr6	122297501	122298500	Up	genebody		AC219190.3	0.793824	0.326762	1.25928	0.0380846	chr9	101140001	101140500	Up	downstream2k
GRMZM2G004396	0.762388	0.211285	1.76461	0.00688315	chr6	1247001	1248000	Up	downstream2k		AC203159.3	0.218838	0.653424	-1.70119	0.0110209	chr7	7530501	7531000	Down	downstream2k		AC219190.3_FG002	0.793824	0.326762	1.25928	0.0380846	chr9	101140001	101140500	Up	genebody
GRMZM2G004475	0.875481	0.327002	1.347	0.0148222	chr7	98432501	98433000	Up	downstream2k		AC203173.3	0.764917	0.230564	1.55129	0.0172143	chr8	174768001	174768500	Up	downstream2k		AC220976.4	0.799255	0.365671	1.10708	0.0447134	chr10	35954001	35954500	Up	upstream2k
GRMZM2G004475	0.756404	0.211945	1.74381	0.0114164	chr7	98439501	98440000	Up	genebody		AC203173.3	0.563666	0.115277	2.05715	0.015998	chr8	174744501	174745000	Up	upstream2k		AC220976.4_FG004	0.799255	0.365671	1.10708	0.0447134	chr10	35954001	35954500	Up	genebody
GRMZM2G004544	0.746249	0.231014	1.5869	0.0207014	chr9	115797001	115797500	Up	downstream2k		AC203173.3_FG001	0.385532	1.09667	-1.61645	0.033429	chr8	174705001	174705500	Down	genebody		AC221004.3	0.231781	0.673212	-1.51128	0.0396207	chr7	5873001	5873500	Down	downstream2k
GRMZM2G004583	0.116676	0.460689	-1.94953	0.049672	chr7	134126001	134126500	Down	genebody		AC203220.3	1.42543	0.577205	1.12807	0.0375593	chr7	82431001	82431500	Up	downstream2k		AC225147.4	1.29738	0.634914	1.0112	0.038847	chr1	292951501	292952000	Up	downstream2k
GRMZM2G004653	0.7724	0.19249	1.88996	0.00374773	chr3	174384501	174385500	Up	upstream2k		AC203220.3	0.920368	0.307622	1.42214	0.0308196	chr7	82426501	82427500	Up	upstream2k		AC225173.3	1.58696	0.653923	1.261	0.00731601	chr10	63505001	63505500	Up	upstream2k
GRMZM2G004663	0.525107	0.115737	2.05019	0.0137205	chr3	98219501	98220000	Up	upstream2k		AC203220.3_FG006	0.920368	0.307622	1.42214	0.0308196	chr7	82426501	82427500	Up	genebody		AC225176.2	0.486274	0.134487	1.77903	0.0419288	chr10	122822501	122823000	Up	downstream2k
GRMZM2G004696	0.449888	0.134427	1.61388	0.0341687	chr3	10079501	10080000	Up	genebody		AC203228.3	0.350613	0.0673533	2.2072	0.0242837	chr7	125798001	125799000	Up	downstream2k		AC225176.2_FG003	0.486274	0.134487	1.77903	0.0419288	chr10	122822501	122823000	Up	genebody
GRMZM2G004768	0.0771242	0.327052	-2.02729	0.0339177	chr5	192317001	192317500	Down	genebody		AC203244.4	0.563675	0.153956	1.66224	0.0300227	chr6	65952501	65953000	Up	upstream2k		AC225185.3	0.443818	0.0771179	2.42061	0.0103552	chr3	110684501	110685000	Up	downstream2k
GRMZM2G004784	0.0398964	0.269293	-2.65089	0.0261152	chr2	199371001	199371500	Down	upstream2k		AC203260.3	0.184286	0.596355	-1.82241	0.0109423	chr8	63431501	63432000	Down	downstream2k		AC225185.3	1.12899	0.0769978	3.73685	2.37e-06	chr3	110689001	110689500	Up	upstream2k
GRMZM2G004927	0.407248	0.0576985	2.6209	0.00470989	chr3	228806501	228807000	Up	genebody		AC203265.3	0.216824	0.845879	-2.07822	0.014382	chr6	61083001	61083500	Down	upstream2k		AC225555.3	0.155088	0.538476	-1.74878	0.0130865	chr7	102444001	102444500	Down	upstream2k
GRMZM2G004927	0.407248	0.0576985	2.6209	0.00470989	chr3	228806501	228807000	Up	upstream2k		AC203278.4	0.329255	0.038559	2.72939	0.014575	chr5	69999001	69999500	Up	downstream2k		AC225555.3_FG005	0.155088	0.538476	-1.74878	0.0130865	chr7	102444001	102444500	Down	genebody
GRMZM2G004984	0.506494	0.144191	1.713	0.0265826	chr1	63683001	63684000	Up	downstream2k		AC203311.3	2.45792	1.03806	1.06546	0.0313125	chr10	25617501	25618000	Up	downstream2k		AC225716.2_FG003	0.38933	0.999994	-1.34916	0.0102754	chr9	34375001	34375500	Down	genebody
GRMZM2G005043	1.35493	0.519836	1.27276	0.0335727	chr1	18888501	18889000	Up	upstream2k		AC203316.3	0.0792708	0.326832	-2.0963	0.0426234	chr10	57713001	57713500	Down	upstream2k		AC226227.2	0.390091	0.0960275	1.93011	0.0327803	chr10	128987001	128987500	Up	upstream2k
GRMZM2G005163	0.3125	0.0192494	4.07263	0.0131414	chr8	132722001	132723000	Up	genebody		AC203324.3	0.682258	0.173365	1.78817	0.0275757	chr5	199191501	199192000	Up	downstream2k		AC226248.1	0.133896	0.442559	-1.66758	0.0435716	chr8	102544501	102545000	Down	downstream2k
GRMZM2G005170	0.565994	0.191895	1.45362	0.041703	chr8	158964001	158964500	Up	upstream2k		AC203332.3	0.920429	2.51182	-1.55669	0.0104515	chr10	30806001	30807000	Down	upstream2k		AC226248.1_FG002	0.133896	0.442559	-1.66758	0.0435716	chr8	102544501	102545000	Down	genebody
GRMZM2G005199	0.347403	0.0384989	2.9194	0.0171686	chr5	25502001	25502500	Up	downstream2k		AC203363.3	0.465427	0.0768381	2.32655	0.013384	chr1	198259501	198260500	Up	downstream2k		AC226327.2	0.537792	0.134586	1.93045	0.0291489	chr2	57898501	57899000	Up	downstream2k
GRMZM2G005199	0.431005	0.134707	1.56212	0.0491318	chr5	25489501	25490000	Up	genebody		AC203363.3	0.414671	1.78823	-2.1803	0.0101182	chr1	198261501	198262000	Down	upstream2k		AC229978.2	0.218319	0.76937	-1.79117	0.0128745	chr2	176991501	176992000	Down	downstream2k
GRMZM2G005205	0.292132	0.0192494	3.44973	0.00524443	chr3	134800001	134800500	Up	downstream2k		AC203363.3_FG007	0.414671	1.78823	-2.1803	0.0101182	chr1	198261501	198262000	Down	genebody		AC229978.2	1.76973	0.788909	1.15499	0.0118355	chr2	176995501	176996000	Up	upstream2k
GRMZM2G005232	0.291142	0.672853	-1.24797	0.0370577	chr5	8077501	8078000	Down	genebody		AC203365.3	0.523723	1.0963	-1.208	0.0338196	chr5	204962501	204963000	Down	downstream2k		AC230013.2	0.465263	0.0192494	4.15821	0.000263726	chr3	210750501	210751000	Up	downstream2k
GRMZM2G005256	0.312995	0.711752	-1.23593	0.0313476	chr4	162804501	162805000	Down	upstream2k		AC203381.3	1.11415	0.404359	1.857	0.0252205	chr8	173615001	173616000	Up	upstream2k		AC230020.1	2.94545	0.817389	2.19946	5.2e-06	chr2	168477501	168478500	Up	downstream2k
GRMZM2G005278	0.970573	0.442559	1.06495	0.0428273	chr6	96379501	96380000	Up	genebody		AC203394.3	2.19863	4.67562	-1.17908	0.042826	chr2	128228001	128228500	Down	downstream2k		AC230020.1_FG006	2.94545	0.817389	2.19946	5.2e-06	chr2	168477501	168478500	Up	genebody
GRMZM2G005278	0.970573	0.442559	1.06495	0.0428273	chr6	96379501	96380000	Up	upstream2k		AC203401.3	0.13077	1.11537	-3.22079	6.24e-05	chr7	135269001	135269500	Down	upstream2k		AC231180.2_FG001	1.00713	0.40362	1.29561	0.0209037	chr8	75557501	75558000	Up	genebody
GRMZM2G005281	0.292132	0.0384989	2.65873	0.0194795	chr1	240726501	240727000	Up	genebody		AC203401.3_FG003	0.13077	1.11537	-3.22079	6.24e-05	chr7	135269001	135269500	Down	genebody		AC231183.1_FG002	0.598399	1.25008	-1.05026	0.0421085	chr5	71788001	71788500	Down	genebody
GRMZM2G005304	0.0975674	0.40377	-2.02857	0.0208803	chr8	142691001	142691500	Down	genebody		AC203408.4	0.728988	0.192395	1.7268	0.0114071	chr6	24314001	24314500	Up	upstream2k		AC231226.2	2.46568	1.03781	1.31864	0.00102116	chr10	138803001	138804000	Up	downstream2k
GRMZM2G005454	0.331458	0.0575887	3.27639	0.0223318	chr6	114234501	114235500	Up	downstream2k		AC203423.3_FG009	1.12671	2.47986	-1.28105	0.00611067	chr9	48645501	48646000	Down	genebody		AC231226.2	0.651691	0.115397	2.41865	0.00708548	chr10	138876001	138876500	Up	upstream2k
GRMZM2G005482	0.197804	0.731501	-1.93715	0.00778677	chr1	156750001	156750500	Down	genebody		AC203424.3_FG001	0.408526	0.0959176	1.85114	0.040927	chr8	110515001	110515500	Up	genebody		AC231747.1	1.09822	0.4231	1.35462	0.0254399	chr10	108482001	108482500	Up	downstream2k
GRMZM2G005482	0.197804	0.731501	-1.93715	0.00778677	chr1	156750001	156750500	Down	upstream2k		AC203430.3_FG007	0.482386	0.115457	1.85047	0.0206981	chr5	205448001	205448500	Up	genebody		AC233751.1_FG002	2.31475	0.663398	2.44276	0.0011766	chr4	44807501	44809500	Up	genebody
GRMZM2G005557	0.272528	0.673282	-1.34955	0.0343504	chr8	119430001	119430500	Down	genebody		AC203437.2	1.23786	3.02057	-1.38111	0.0251816	chr10	114968001	114968500	Down	downstream2k		AC233788.2	0.429922	0.0576985	2.73421	0.00435188	chr8	168970501	168971000	Up	downstream2k
GRMZM2G005557	0.272528	0.673282	-1.34955	0.0343504	chr8	119430001	119430500	Down	upstream2k		AC203437.2_FG002	1.23786	3.02057	-1.38111	0.0251816	chr10	114968001	114968500	Down	genebody		AC233850.1	3.04928	1.09644	1.45992	1.92e-05	chr5	169876001	169876500	Up	downstream2k
GRMZM2G005622	0.156228	0.635053	-1.9958	0.0446514	chr6	21945501	21946000	Down	downstream2k		AC203439.3	1.34151	2.78847	-1.1729	0.0256293	chr2	168678001	168678500	Down	downstream2k		AC233851.1	3.03817	1.12518	1.41909	5.1e-05	chr3	189519001	189520000	Up	downstream2k
GRMZM2G005641	1.86209	0.567606	1.58296	0.00555724	chr7	25510001	25511000	Up	genebody		AC203570.4	0.699157	0.18258	1.71456	0.0360679	chr10	90231001	90232000	Up	upstream2k		AC233851.1	0.273223	0.0384989	2.59742	0.0452501	chr3	189516001	189516500	Up	downstream2k
GRMZM2G005641	1.86209	0.567606	1.58296	0.00555724	chr7	25510001	25511000	Up	upstream2k		AC203672.3	0.213431	0.673512	-1.78123	0.0355581	chr7	114582001	114582500	Down	downstream2k		AC233851.1	0.273223	0.0384989	2.59742	0.0452501	chr3	189516001	189516500	Up	upstream2k
GRMZM2G005732	1.01855	0.307792	1.62009	0.0043425	chr7	175016001	175016500	Up	genebody		AC203672.3_FG001	0.177503	0.441889	-1.42767	0.0457898	chr7	114584001	114584500	Down	genebody		AC233853.1	2.27695	0.864823	1.38133	0.0028656	chr3	3832501	3833500	Up	downstream2k
GRMZM2G005753	3.67909	1.23032	1.48849	0.000472378	chr3	129581501	129582000	Up	downstream2k		AC203754.4	0.820125	1.78719	-1.27116	0.0127731	chr6	151332501	151333500	Down	upstream2k		AC233855.1	0.0379663	0.307632	-2.77588	0.0125671	chr9	104548001	104548500	Down	downstream2k
GRMZM2G005753	3.67909	1.23032	1.48849	0.000472378	chr3	129581501	129582000	Up	genebody		AC203761.3_FG002	0.479004	0.962005	-1.1504	0.0444988	chr9	36411501	36412000	Down	genebody		AC233865.1	0.273223	0.0384989	2.59742	0.0452493	chr7	146632501	146633000	Up	upstream2k
GRMZM2G005753	0.310326	0.0384989	2.76294	0.02613	chr3	129584001	129584500	Up	upstream2k		AC203768.3	0.800839	1.57738	-1.11	0.0435816	chr6	42902001	42902500	Down	upstream2k		AC233866.1	0.621365	0.231194	1.3928	0.0382429	chr6	137600501	137601000	Up	downstream2k
GRMZM2G005844	0.294171	0.0482137	2.38452	0.0330653	chr1	23222501	23223500	Up	downstream2k		AC203790.3	0.630112	1.712	-1.55344	0.0149225	chr1	128506501	128507000	Down	downstream2k		AC233866.1	0.371361	0.0768982	2.15023	0.0320639	chr6	137604001	137604500	Up	upstream2k
GRMZM2G005844	0.294171	0.0482137	2.38452	0.0330653	chr1	23222501	23223500	Up	genebody		AC203847.3	1.51902	3.23018	-1.21115	0.014395	chr8	132500501	132501000	Down	downstream2k		AC233870.1	2.04988	0.673423	1.58762	8.25e-05	chr6	167237501	167238000	Up	upstream2k
GRMZM2G005848	1.63355	3.2528	-1.02518	0.0309552	chr10	10794501	10795000	Down	genebody		AC203847.3_FG004	0.630752	0.192505	1.51917	0.0437893	chr8	132558501	132559000	Up	genebody		AC233870.1	0.68408	0.250334	2.87302	0.0267749	chr6	167230501	167231500	Up	upstream2k
GRMZM2G005849	0.253075	0.0384989	2.45133	0.0375776	chr3	230090001	230090500	Up	genebody		AC203865.3	0.342827	0.0576985	3.27133	0.0219129	chr3	119999501	120000500	Up	upstream2k		AC233870.1_FG004	0.68408	0.250334	2.87302	0.0267749	chr6	167230501	167231500	Up	genebody
GRMZM2G005938	3.01468	0.960561	1.56466	0.000127569	chr10	60241501	60242500	Up	genebody		AC203909.3	1.25075	4.03842	-1.7854	0.0028119	chr4	32191001	32192000	Down	downstream2k		AC233878.1_FG004	0.216617	0.634124	-1.53653	0.0201563	chr1	272728001	272728500	Down	genebody
GRMZM2G005938	3.01468	0.960561	1.56466	0.000127569	chr10	60241501	60242500	Up	upstream2k		AC203909.3	0.658514	0.153896	1.88149	0.0139843	chr4	32262501	32263000	Up	downstream2k		AC233885.1	1.20112	0.557506	1.09815	0.0351152	chr5	15977001	15977500	Up	upstream2k
GRMZM2G005977	1.26465	0.519577	1.20082	0.0200882	chr1	228980501	228981000	Up	downstream2k		AC203909.3	1.25075	4.03842	-1.7854	0.0028119	chr4	32191001	32192000	Down	upstream2k		AC233887.1	0.588069	0.230624	1.31385	0.0460611	chr2	56073001	56073500	Up	upstream2k
GRMZM2G005990	1.47981	0.576805	1.28196	0.00546657	chr2	221985501	221986000	Up	downstream2k		AC203909.3_FG006	1.25075	4.03842	-1.7854	0.0028119	chr4	32191001	32192000	Down	genebody		AC233893.1	0.545939	0.0959176	2.4043	0.00461814	chr9	146482001	146482500	Up	upstream2k
GRMZM2G005990	1.47981	0.576805	1.28196	0.00546657	chr2	221985501	221986000	Up	genebody		AC203976.4	2.22658	0.596885	1.80321	0.00492471	chr8	63471501	63472500	Up	downstream2k		AC233898.1	0.50628	0.0961228	2.32401	0.00471527	chr10	10451001	10452000	Up	downstream2k
GRMZM2G006019	0.720124	0.250323	1.46019	0.0423971	chr1	228995001	228995500	Up	downstream2k		AC203976.4	1.55081	0.692822	1.00074	0.0456108	chr8	63475001	63475500	Up	upstream2k		AC233939.1	0.467037	0.0962575	2.18021	0.0115087	chr9	139237001	139237500	Up	upstream2k
GRMZM2G006047	1.723	0.80763	1.00763	0.0267506	chr1	287183501	287184000	Up	upstream2k		AC203976.4_FG001	2.22658	0.596885	1.80321	0.00492471	chr8	63471501	63472500	Up	genebody		AC233952.1	0.602472	0.173025	1.76516	0.0388917	chr2	210157001	210158000	Up	downstream2k
GRMZM2G006069	1.44224	0.577195	1.24404	0.0085644	chr4	240239001	240239500	Up	genebody		AC204088.3	0.91189	0.0959528	2.98326	0.000271357	chr5	180533501	180534500	Up	upstream2k		AC233952.1	2.6746	1.19201	1.23538	0.00551956	chr2	210154501	210155500	Up	upstream2k
GRMZM2G006069	1.44224	0.577195	1.24404	0.0085644	chr4	240239001	240239500	Up	upstream2k		AC204277.3_FG006	0.0223605	0.375251	-4.38877	0.00238912	chr8	118064001	118065000	Down	genebody		AC233952.1_FG006	2.6746	1.19201	1.23538	0.00551956	chr2	210154501	210155500	Up	genebody
GRMZM2G006290	0.838522	0.192795	2.01123	0.00258898	chr8	49019001	49019500	Up	genebody		AC204300.3	1.51701	3.53729	-1.32686	0.0183628	chr3	30531501	30532000	Down	upstream2k		AC233954.1	0.251361	0	5.16487	0.00672118	chr7	13497001	13498000	Up	upstream2k
GRMZM2G006329	0.293617	0	5.35664	0.00320122	chr5	14487501	14488000	Up	genebody		AC204300.3_FG003	1.51701	3.53729	-1.32686	0.0183628	chr3	30531501	30532000	Down	genebody		AC233955.1	0.746126	0.211825	1.77346	0.00620971	chr9	135561501	135562000	Up	downstream2k
GRMZM2G006366	0.564584	0.115397	2.15488	0.00369333	chr1	300154001	300154500	Up	upstream2k		AC204359.3	0.332656	0.0576385	2.22949	0.0474878	chr8	170995001	170995500	Up	downstream2k		AC233955.1	0.746126	0.211825	1.77346	0.00620971	chr9	135561501	135562000	Up	upstream2k
GRMZM2G006468	1.62372	0.692202	1.13195	0.025098	chr4	59679001	59679500	Up	upstream2k		AC204381.3_FG001	0.165319	0.721377	-2.28424	0.00174635	chr3	192474001	192475000	Down	genebody		AC233966.1	0.780689	0.327282	1.21994	0.0476221	chr2	153560501	153561000	Up	upstream2k
GRMZM2G006474	0.293617	0	5.35664	0.00320122	chr5	14487501	14488000	Up	downstream2k		AC204472.3	0.501358	1.17402	-1.36907	0.0109101	chr9	38288501	38289000	Down	upstream2k		AC233967.1	0.30043	0.818079	-1.41653	0.020591	chr2	55216501	55217500	Down	downstream2k
GRMZM2G006601	0.722491	0.230914	1.54614	0.0121958	chr4	3889001	3889500	Up	genebody		AC204520.3	0.149743	0.711862	-2.37915	0.00453281	chr6	118076001	118076500	Down	downstream2k		AC233967.1_FG002	0.30043	0.818079	-1.41653	0.020591	chr2	55216501	55217500	Down	genebody
GRMZM2G006626	0.253075	0.038559	2.45094	0.0284341	chr1	19098001	19098500	Up	genebody		AC204539.4	0.392946	0.826789	-1.21059	0.0453288	chr2	190213501	190214000	Down	downstream2k		AC233979.1	0.705951	0.230235	1.57165	0.0256199	chr10	135202001	135202500	Up	downstream2k
GRMZM2G006631	0.253075	0.038559	2.45094	0.0284341	chr1	19098001	19098500	Up	upstream2k		AC204539.4	1.11792	0.40344	1.31625	0.0325622	chr2	190191501	190192000	Up	upstream2k		AC233979.1_FG009	0.389584	0.0770081	2.22948	0.0110242	chr10	135190001	135190500	Up	genebody
GRMZM2G006672	1.54921	0.721536	1.0252	0.0485912	chr4	131055001	131056000	Up	genebody		AC204540.3	0.256765	0	5.09978	0.00759188	chr1	66124501	66125000	Up	upstream2k		AC234152.1	1.71996	0.847538	1.00788	0.026008	chr8	101683001	101683500	Up	downstream2k
GRMZM2G006672	1.54921	0.721536	1.0252	0.0485912	chr4	131055001	131056000	Up	upstream2k		AC204563.3	1.4655	2.99956	-1.14883	0.027876	chr7	11799501	11800000	Down	downstream2k		AC234152.1_FG005	1.59145	0.537786	1.53528	0.00658163	chr8	101677501	101678000	Up	genebody
GRMZM2G006714	1.17581	0.499627	1.13236	0.0438672	chr9	136816501	136817000	Up	upstream2k		AC204621.4	0.220213	1.03965	-2.46259	0.012142	chr4	1276001	1277000	Down	upstream2k		AC234158.1	1.86435	0.711532	1.37187	0.000923483	chr9	112507001	112507500	Up	downstream2k
GRMZM2G006753	0.387299	0.0960876	1.88185	0.0308632	chr3	141518001	141518500	Up	downstream2k		AC204636.3	0.386163	0.0382792	2.94794	0.0120045	chr4	148972001	148972500	Up	downstream2k		AC234164.1	0.34653	0.884827	-1.32512	0.0341279	chr9	24967001	24967500	Down	downstream2k
GRMZM2G006781	0.528766	0.038389	3.47381	0.000336095	chr1	19941501	19942000	Up	downstream2k		AC204659.3	0.346216	0.076948	1.92557	0.0404317	chr1	62241001	62241500	Up	upstream2k		AC234164.1_FG003	0.34653	0.884827	-1.32512	0.0341279	chr9	24967001	24967500	Down	genebody
GRMZM2G006791	0.412391	0.0962575	1.94956	0.0273693	chr5	172440501	172441000	Up	upstream2k		AC204687.3	0.910631	2.24957	-1.39852	0.033182	chr7	101412501	101413000	Down	downstream2k		AC234175.1	0.309325	0.0576385	2.28187	0.0307717	chr10	2842501	2843000	Up	downstream2k
GRMZM2G006806	0.387299	0.0960876	1.88185	0.0308632	chr3	141518001	141518500	Up	downstream2k		AC204687.3_FG001	0.910631	2.24957	-1.39852	0.033182	chr7	101412501	101413000	Down	genebody		AC234180.1	2.29114	0.98058	1.25486	0.00708259	chr9	77429501	77430500	Up	downstream2k
GRMZM2G006884	1.25385	0.557226	1.07234	0.0360876	chr9	136836001	136836500	Up	downstream2k		AC204707.4	0.184288	0.78859	-2.22403	0.00106675	chr3	9276001	9276500	Down	upstream2k		AC234180.1	1.28383	0.40463	1.63473	0.00303815	chr9	77462001	77462500	Up	downstream2k
GRMZM2G006942	1.32868	0.490038	1.34312	0.0205975	chr7	158506001	158507000	Up	genebody		AC204707.4_FG001	0.184288	0.78859	-2.22403	0.00106675	chr3	9276001	9276500	Down	genebody		AC234180.1_FG004	2.29114	0.98058	1.25486	0.00708259	chr9	77429501	77430500	Up	genebody
GRMZM2G006942	1.32868	0.490038	1.34312	0.0205975	chr7	158506001	158507000	Up	upstream2k		AC204710.4	1.59077	0.595785	1.23937	0.0214519	chr4	30507001	30507500	Up	upstream2k		AC234183.1	0.563999	0.173255	1.66747	0.042257	chr6	20999001	20999500	Up	downstream2k
GRMZM2G006952	0.116488	0.558036	-2.31999	0.00522693	chr2	28393501	28394500	Down	genebody		AC204768.3	1.68219	0.692142	1.10683	0.0413683	chr7	98944001	98944500	Up	upstream2k		AC234185.1	0.466784	0.0771179	2.47843	0.00573949	chr8	72171501	72172000	Up	downstream2k
GRMZM2G006952	0.116488	0.558036	-2.31999	0.00522693	chr2	28393501	28394500	Down	upstream2k		AC204768.3_FG001	1.68219	0.692142	1.10683	0.0413683	chr7	98944001	98944500	Up	genebody		AC234201.1	1.97892	0.596595	1.7049	0.000329126	chr10	149184501	149185000	Up	downstream2k
GRMZM2G006964	0.116488	0.558036	-2.31999	0.00522693	chr2	28393501	28394500	Down	downstream2k		AC204772.2	3.3222	1.23082	1.27543	0.00685478	chr7	143428001	143429500	Up	upstream2k		AC234513.1	0.484663	0.115687	1.98559	0.0305231	chr7	94866001	94866500	Up	upstream2k
GRMZM2G006965	0.745528	0.231014	1.57225	0.0179784	chr7	60877001	60877500	Up	genebody		AC204821.3	1.14165	3.13372	-1.57	0.00384055	chr1	92034501	92035000	Down	upstream2k		AC234520.1	1.05523	0.394275	1.61284	0.010098	chr1	164512001	164513000	Up	downstream2k
GRMZM2G006973	0.490355	0.153896	1.55263	0.0356904	chr9	24611501	24612000	Up	upstream2k		AC204821.3_FG004	1.14165	3.13372	-1.57	0.00384055	chr1	92034501	92035000	Down	genebody		AC234521.1	0.0384732	0.268854	-2.60303	0.0464917	chr2	23022001	23022500	Down	downstream2k
GRMZM2G006977	0.274928	0.038559	2.55742	0.030228	chr1	22378001	22378500	Up	downstream2k		AC204868.3	0.987118	0.269363	1.71005	0.0186503	chr4	187014001	187014500	Up	upstream2k		AC234521.1	0.0393241	0.269013	-2.58017	0.023779	chr2	22894001	22894500	Down	upstream2k
GRMZM2G006977	0.274928	0.038559	2.55742	0.030228	chr1	22378001	22378500	Up	genebody		AC204891.4	0.613487	0.125132	2.08286	0.0164473	chr4	151949501	151950500	Up	upstream2k		AC234521.1_FG007	0.0384732	0.268854	-2.60303	0.0464917	chr2	23022001	23022500	Down	genebody
GRMZM2G007055	1.03156	0.42292	1.2179	0.0173177	chr1	38878501	38879000	Up	downstream2k		AC204931.3	2.41798	0.827659	1.3733	0.00528317	chr1	54458001	54458500	Up	downstream2k		AC234522.1	1.19306	0.240729	2.311	0.00856826	chr5	40979001	40980000	Up	downstream2k
GRMZM2G007063	0.331953	0.0770081	1.93914	0.0312927	chr5	4253001	4253500	Up	upstream2k		AC204931.3	4.44775	1.98048	1.00569	0.0159844	chr1	54343001	54343500	Up	downstream2k		AC235540.1_FG002	0.479576	0.076778	2.52998	0.0126822	chr2	121069501	121070000	Up	genebody
GRMZM2G007103	1.52786	0.691823	1.05143	0.0268007	chr9	123084501	123085000	Up	downstream2k		AC204931.3	0.781855	1.63475	-1.18471	0.049827	chr1	54337501	54338000	Down	upstream2k		AC235548.1	0.253479	0.0384989	2.50317	0.0378977	chr5	63454501	63455000	Up	upstream2k
GRMZM2G007195	1.48243	0.56762	1.31562	0.0250041	chr6	138436001	138437000	Up	upstream2k		AC204944.3	1.84624	3.48224	-1.03204	0.0453045	chr6	130622501	130623000	Down	downstream2k		AF546187.1	0.657032	0.173305	1.86198	0.0453172	chr1	162007501	162008000	Up	downstream2k
GRMZM2G007246	1.05014	0.462098	1.10118	0.0415604	chr5	4481501	4482000	Up	genebody		AC204944.3_FG004	1.84624	3.48224	-1.03204	0.0453045	chr6	130622501	130623000	Down	genebody		AF546187.1	0.881216	0.38435	1.17854	0.0367337	chr1	162045001	162045500	Up	upstream2k
GRMZM2G007246	1.05014	0.462098	1.10118	0.0415604	chr5	4481501	4482000	Up	upstream2k		AC205008.4	2.18967	0.793897	2.02536	0.017378	chr7	21647501	21649000	Up	downstream2k		AF546187.1_FG007	0.657032	0.173305	1.86198	0.0453172	chr1	162007501	162008000	Up	genebody
GRMZM2G007249	0.191325	0.596915	-1.63965	0.0493042	chr7	124314501	124315000	Down	genebody		AC205008.4_FG002	2.18967	0.793897	2.02536	0.017378	chr7	21647501	21649000	Up	genebody		EF517601.1	0.0956762	0.365221	-1.8509	0.0417789	chr3	34945001	34945500	Down	downstream2k
GRMZM2G007252	1.52786	0.691823	1.05143	0.0268007	chr9	123084501	123085000	Up	downstream2k		AC205026.3_FG003	1.91335	3.69509	-1.06573	0.0386183	chr6	109341501	109342000	Down	genebody		EF517601.1	1.7707	0.768821	1.18179	0.00573347	chr3	34441501	34442000	Up	downstream2k
GRMZM2G007258	0.254065	0	5.14308	0.00304315	chr8	3203501	3204000	Up	genebody		AC205057.3	0.601611	0.076778	2.69124	0.00239459	chr4	84863001	84863500	Up	downstream2k		EF517601.1	0.0569495	0.326942	-2.35512	0.0269588	chr3	34499501	34500000	Down	upstream2k
GRMZM2G007258	0.254065	0	5.14308	0.00304315	chr8	3203501	3204000	Up	upstream2k		AC205057.3	0.95663	0.211605	1.97015	0.00386209	chr4	84857501	84858000	Up	downstream2k		EF517601.1_FG007	0.329322	0.827419	-1.32089	0.0266761	chr3	34427501	34428000	Down	genebody
GRMZM2G007324	0.292896	0.0577586	2.12871	0.0498665	chr2	209666501	209667000	Up	upstream2k		AC205106.3	0.30149	0.78854	-1.52057	0.0174778	chr2	118259001	118259500	Down	downstream2k		EF517601.1_FG009	1.7707	0.768821	1.18179	0.00573347	chr3	34441501	34442000	Up	genebody
GRMZM2G007347	0.13571	0.558735	-2.01565	0.0404077	chr1	22749001	22749500	Down	upstream2k		AC205122.4	0.513534	0.115227	1.93857	0.0175751	chr7	2156001	2156500	Up	downstream2k		GRMZM2G000092	0.80938	0.298408	2.15388	0.02242	chr2	232275501	232276500	Up	genebody
GRMZM2G007372	0.566414	0.192065	1.45029	0.0347218	chr5	84879001	84879500	Up	genebody		AC205122.4	1.71624	3.9226	-1.27103	0.0446951	chr7	2158001	2158500	Down	upstream2k		GRMZM2G000092	0.80938	0.298408	2.15388	0.02242	chr2	232275501	232276500	Up	upstream2k
GRMZM2G007372	0.837682	0.288833	1.44918	0.0105927	chr5	84875501	84876000	Up	upstream2k		AC205122.4_FG010	0.440424	1.48067	-1.80439	0.0475894	chr7	2191501	2192000	Down	genebody		GRMZM2G000114	0.505348	0.124832	1.97918	0.016734	chr2	99288001	99289000	Up	downstream2k
GRMZM2G007488	0.429445	0.134707	1.54936	0.0383192	chr4	129398001	129398500	Up	genebody		AC205250.3	0.906476	0.346191	1.21657	0.0494186	chr8	168687001	168687500	Up	upstream2k		GRMZM2G000114	1.41572	0.518937	1.42311	0.00625281	chr2	99285001	99285500	Up	genebody
GRMZM2G007489	0.135882	0.452128	-1.73879	0.0286567	chr6	71395501	71396500	Down	downstream2k		AC205251.3	1.60852	4.57516	-1.58007	0.0207547	chr2	142861501	142862500	Down	downstream2k		GRMZM2G000116	2.04224	0.855793	1.25886	0.00120442	chr6	100602501	100603500	Up	upstream2k
GRMZM2G007489	0.135882	0.452128	-1.73879	0.0286567	chr6	71395501	71396500	Down	genebody		AC205251.3	1.60852	4.57516	-1.58007	0.0207547	chr2	142861501	142862500	Down	upstream2k		GRMZM2G000126	0.648748	0.0958678	2.65253	0.00199091	chr7	35501	36000	Up	upstream2k
GRMZM2G007530	0.468997	0.0578084	2.80778	0.00143697	chr4	36557001	36557500	Up	genebody		AC205251.3_FG002	1.60852	4.57516	-1.58007	0.0207547	chr2	142861501	142862500	Down	genebody		GRMZM2G000127	0.684415	0.230854	1.5161	0.0393541	chr2	99230501	99231000	Up	downstream2k
GRMZM2G007587	0.447219	0.154016	1.43877	0.0496144	chr4	36547501	36548000	Up	downstream2k		AC205274.3	2.06573	0.692362	1.42261	0.00553404	chr8	51817501	51818000	Up	upstream2k		GRMZM2G000127	0.739038	0.288493	1.32403	0.0249504	chr2	99234001	99235000	Up	upstream2k
GRMZM2G007681	0.994868	0.423699	1.14085	0.04194	chr1	188771001	188771500	Up	genebody		AC205324.3	0.903103	0.230284	1.77571	0.00838697	chr4	238437501	238438000	Up	downstream2k		GRMZM2G000158	0.392553	0.0765583	2.23617	0.0353335	chr6	80078001	80078500	Up	downstream2k
GRMZM2G007681	0.37059	0	5.67208	0.000130833	chr1	188752501	188753000	Up	upstream2k		AC205331.3	1.51859	0.558126	1.26778	0.025979	chr5	114361001	114362000	Up	upstream2k		GRMZM2G000158	0.392553	0.0765583	2.23617	0.0353335	chr6	80078001	80078500	Up	genebody
GRMZM2G007685	0.350911	0.0191396	3.68427	0.00382772	chr3	53560501	53561000	Up	downstream2k		AC205345.3_FG002	0.246972	1.18313	-2.86947	0.0104232	chr6	89950001	89951000	Down	genebody		GRMZM2G000166	0.782124	0.231014	1.67239	0.0220534	chr2	13717501	13718500	Up	downstream2k
GRMZM2G007791	1.05311	0.423029	1.23342	0.0107631	chr2	9981501	9982000	Up	upstream2k		AC205362.4	0.839421	0.250054	1.55109	0.0225361	chr6	18159501	18160000	Up	downstream2k		GRMZM2G000231	3.37483	1.10577	1.66031	2.34e-05	chr9	7311001	7312000	Up	downstream2k
GRMZM2G007854	0.504471	0.153896	1.62495	0.0383426	chr4	228243001	228243500	Up	genebody		AC205405.3	1.38459	3.82558	-1.50851	0.0368948	chr2	159579501	159580500	Down	downstream2k		GRMZM2G000236	3.37483	1.10577	1.66031	2.34e-05	chr9	7311001	7312000	Up	downstream2k
GRMZM2G007939	2.84391	0.90429	1.5477	0.0029036	chr1	95196501	95198000	Up	downstream2k		AC205417.3	2.16609	5.30963	-1.3924	0.00996291	chr1	146406001	146406500	Down	downstream2k		GRMZM2G000256	1.02551	0.326542	1.61889	0.00487458	chr8	143773501	143774000	Up	downstream2k
GRMZM2G007939	2.84391	0.90429	1.5477	0.0029036	chr1	95196501	95198000	Up	genebody		AC205425.3	0.640925	0.192515	1.54898	0.0196598	chr5	106131501	106132000	Up	upstream2k		GRMZM2G000256	0.270598	0.0384989	2.60809	0.0424047	chr8	143771001	143771500	Up	genebody
GRMZM2G007957	0.313565	0.0578685	2.24976	0.0478325	chr9	14910501	14911000	Up	downstream2k		AC205466.3	0.351615	0.0191396	3.62157	0.00267943	chr5	58992001	58992500	Up	downstream2k		GRMZM2G000264	0.119837	0.673583	-2.4526	0.00113304	chr7	138135501	138136000	Down	genebody
GRMZM2G008093	0.405418	0.0771179	2.24871	0.023493	chr6	127005501	127006000	Up	genebody		AC205476.3	2.2662	0.884019	1.19092	0.0243805	chr6	67246501	67247000	Up	upstream2k		GRMZM2G000278	0.660345	0.134647	2.22247	0.00171596	chr5	171730001	171730500	Up	downstream2k
GRMZM2G008108	0.558134	1.39322	-1.43131	0.0100852	chr7	73537501	73538500	Down	upstream2k		AC205485.3_FG011	3.39448	8.21219	-1.39391	0.0164525	chr4	183261001	183262000	Down	genebody		GRMZM2G000280	0.582167	0.163441	1.79107	0.0140721	chr5	204286501	204287500	Up	genebody
GRMZM2G008109	0.225095	0.673523	-1.63548	0.0285668	chr3	189297501	189298500	Down	downstream2k		AC205511.3_FG002	0.120597	0.480848	-2.08971	0.0087817	chr4	143915001	143915500	Down	genebody		GRMZM2G000281	0.119837	0.673583	-2.4526	0.00113304	chr7	138135501	138136000	Down	genebody
GRMZM2G008109	0.225095	0.673523	-1.63548	0.0285668	chr3	189297501	189298500	Down	genebody		AC205532.3	2.07124	4.19291	-1.11069	0.0489798	chr4	142711501	142712000	Down	upstream2k		GRMZM2G000339	0.348812	0.0576385	2.43161	0.0331818	chr10	14504001	14504500	Up	genebody
GRMZM2G008152	0.313565	0.0578685	2.24976	0.0478325	chr9	14910501	14911000	Up	genebody		AC205534.3	0.31707	0.0384989	2.6832	0.0170148	chr4	143638001	143638500	Up	downstream2k		GRMZM2G000353	1.49177	0.538196	1.45152	0.023016	chr6	82203501	82204000	Up	upstream2k
GRMZM2G008152	0.311165	0.82637	-1.44642	0.0153307	chr9	14909501	14910000	Down	upstream2k		AC205534.3	0.49118	0.134477	1.66192	0.0279493	chr4	143708501	143709000	Up	upstream2k		GRMZM2G000371	0.411029	0.115397	1.76222	0.0290502	chr9	14561501	14562000	Up	upstream2k
GRMZM2G008159	1.838	0.693412	1.32938	0.00527731	chr6	111880501	111881000	Up	upstream2k		AC205544.3	0.867909	1.78857	-1.16107	0.0480628	chr2	140689001	140689500	Down	downstream2k		GRMZM2G000411	0.255688	0.038619	2.51649	0.0460657	chr5	102195001	102195500	Up	upstream2k
GRMZM2G008166	1.838	0.693412	1.32938	0.00527731	chr6	111880501	111881000	Up	downstream2k		AC205544.3_FG004	0.867909	1.78857	-1.16107	0.0480628	chr2	140689001	140689500	Down	genebody		GRMZM2G000431	1.67461	0.558165	1.56513	0.000934111	chr2	86628001	86628500	Up	downstream2k
GRMZM2G008202	0.739981	0.298317	1.22748	0.0326011	chr6	46939501	46940500	Up	downstream2k		AC205560.3	0.720198	1.42326	-1.12949	0.0265427	chr4	122584001	122584500	Down	downstream2k		GRMZM2G000435	0.657032	0.115507	2.42026	0.00262962	chr1	197829001	197829500	Up	downstream2k
GRMZM2G008286	0.548714	0.192405	1.39483	0.0479716	chr8	80195501	80196000	Up	downstream2k		AC205560.3_FG003	0.720198	1.42326	-1.12949	0.0265427	chr4	122584001	122584500	Down	genebody		GRMZM2G000510	0.495959	0.0575286	2.95328	0.00426929	chr4	44501	45000	Up	genebody
GRMZM2G008327	0.274777	0.0384989	2.53493	0.0437517	chr1	3878001	3878500	Up	downstream2k		AC205574.3	2.04881	0.807599	1.17826	0.0268335	chr3	3473501	3474000	Up	upstream2k		GRMZM2G000581	1.31361	0.616134	1.11305	0.0376659	chr8	159882001	159883000	Up	genebody
GRMZM2G008356	0.342783	0.0383341	2.91899	0.018643	chr7	157715001	157716000	Up	genebody		AC205574.3_FG006	1.43223	0.307962	2.02533	0.00105155	chr3	3476001	3476500	Up	genebody		GRMZM2G000581	1.31361	0.616134	1.11305	0.0376659	chr8	159882001	159883000	Up	upstream2k
GRMZM2G008410	1.01459	0.374486	1.57482	0.0196308	chr4	170369001	170370000	Up	genebody		AC205592.3	0.318451	0.865638	-1.56627	0.0363234	chr4	198105001	198105500	Down	downstream2k		GRMZM2G000593	0.591315	0.144301	1.94939	0.0180125	chr3	216565001	216566000	Up	downstream2k
GRMZM2G008410	1.01459	0.374486	1.57482	0.0196308	chr4	170369001	170370000	Up	upstream2k		AC205615.4_FG002	0.703244	0.191955	1.6682	0.0222538	chr4	74788001	74788500	Up	genebody		GRMZM2G000593	0.716534	0.230574	1.59989	0.0134107	chr3	216572001	216572500	Up	upstream2k
GRMZM2G008464	0.721652	0.307742	1.14661	0.0357002	chr8	80203501	80204000	Up	upstream2k		AC205672.3	0.356197	0.0240369	4.45151	0.00338072	chr4	145525001	145527000	Up	upstream2k		GRMZM2G000608	0.707308	0.173266	1.97222	0.00458995	chr4	202066001	202066500	Up	genebody
GRMZM2G008497	0.332943	0.0771179	1.94385	0.0387082	chr4	93293501	93294000	Up	downstream2k		AC205712.3_FG003	0.535903	0.0575286	2.91814	0.00083168	chr9	45981001	45981500	Up	genebody		GRMZM2G000608	0.707308	0.173266	1.97222	0.00458995	chr4	202066001	202066500	Up	upstream2k
GRMZM2G008497	0.332943	0.0771179	1.94385	0.0387082	chr4	93293501	93294000	Up	genebody		AC205722.3	0.237805	0.740407	-2.06446	0.00544647	chr4	37144001	37145000	Down	upstream2k		GRMZM2G000608	0.45468	0.0768381	2.44486	0.0094881	chr4	202063501	202064000	Up	upstream2k
GRMZM2G008517	0.784585	0.307292	1.247	0.0417025	chr1	274372001	274372500	Up	upstream2k		AC205722.3_FG004	0.237805	0.740407	-2.06446	0.00544647	chr4	37144001	37145000	Down	genebody		GRMZM2G000620	0.975951	0.423079	1.18114	0.021672	chr10	143573001	143573500	Up	genebody
GRMZM2G008558	1.14097	0.38521	1.65637	0.020928	chr6	109779001	109780000	Up	genebody		AC205730.3_FG002	2.02166	0.846399	1.08115	0.0338231	chr1	166349001	166349500	Up	genebody		GRMZM2G000620	0.506198	0.153616	1.66988	0.0268486	chr10	143568501	143569000	Up	upstream2k
GRMZM2G008607	0.254065	0	5.14308	0.00304324	chr1	234383001	234383500	Up	downstream2k		AC205813.4	0.180895	0.519436	-1.63938	0.0411581	chr3	195836001	195836500	Down	upstream2k		GRMZM2G000623	1.38319	0.336586	2.4213	0.000162647	chr9	1598501	1599500	Up	genebody
GRMZM2G008611	0.234687	0.883159	-1.92363	0.0118817	chr10	146191001	146191500	Down	genebody		AC205813.4_FG008	0.180895	0.519436	-1.63938	0.0411581	chr3	195836001	195836500	Down	genebody		GRMZM2G000623	1.38319	0.336586	2.4213	0.000162647	chr9	1598501	1599500	Up	upstream2k
GRMZM2G008638	0.646852	0.230454	1.3862	0.0386964	chr9	148113501	148114000	Up	downstream2k		AC205814.3	1.00007	2.42421	-1.36169	0.042602	chr1	194851001	194851500	Down	downstream2k		GRMZM2G000633	0.506198	0.153616	1.66988	0.0268486	chr10	143568501	143569000	Up	genebody
GRMZM2G008647	0.273938	0.038619	2.54936	0.0267695	chr5	113096001	113096500	Up	downstream2k		AC205814.3	1.00007	2.42421	-1.36169	0.042602	chr1	194851001	194851500	Down	upstream2k		GRMZM2G000645	0.250673	0	5.12275	0.0133051	chr9	20403001	20403500	Up	downstream2k
GRMZM2G008647	0.273938	0.038619	2.54936	0.0267695	chr5	113096001	113096500	Up	genebody		AC205814.3_FG001	1.00007	2.42421	-1.36169	0.042602	chr1	194851001	194851500	Down	genebody		GRMZM2G000645	0.250673	0	5.12275	0.0133051	chr9	20403001	20403500	Up	genebody
GRMZM2G008710	0.274777	0.0384989	2.53493	0.0437517	chr1	3878001	3878500	Up	genebody		AC205886.3	0.401105	1.6352	-2.14687	0.00102245	chr6	90970001	90970500	Down	upstream2k		GRMZM2G000652	0.270507	0.0384989	2.58758	0.0443339	chr2	229939001	229939500	Up	downstream2k
GRMZM2G008751	0.292627	0.0382792	2.66481	0.0226842	chr9	148076001	148076500	Up	downstream2k		AC205886.3_FG001	0.401105	1.6352	-2.14687	0.00102245	chr6	90970001	90970500	Down	genebody		GRMZM2G000710	0.518049	0.153896	1.7001	0.0472488	chr10	95620501	95621000	Up	genebody
GRMZM2G008751	0.292627	0.0382792	2.66481	0.0226842	chr9	148076001	148076500	Up	genebody		AC205888.4	0.97972	2.32785	-1.35884	0.0202966	chr1	59138501	59139000	Down	upstream2k		GRMZM2G000749	2.06015	0.692003	1.55377	0.000294492	chr1	12104501	12105500	Up	downstream2k
GRMZM2G008751	0.385965	0.0771179	2.1856	0.035491	chr9	148078501	148079000	Up	upstream2k		AC205907.3	1.99938	3.82682	-1.04771	0.0437262	chr2	57260501	57261000	Down	upstream2k		GRMZM2G000749	2.06015	0.692003	1.55377	0.000294492	chr1	12104501	12105500	Up	genebody
GRMZM2G008773	0.349803	0.0766682	2.04582	0.0469796	chr1	3884501	3885000	Up	downstream2k		AC205968.3	0.815044	0.173315	2.03489	0.00342651	chr5	59455001	59455500	Up	upstream2k		GRMZM2G000818	0.871785	0.269413	1.65659	0.0055253	chr7	176184501	176185500	Up	downstream2k
GRMZM2G008839	1.71363	0.634474	1.37728	0.0044904	chr4	179816501	179817500	Up	downstream2k		AC206031.3	1.73569	0.345781	2.13367	0.00242697	chr1	199772501	199773000	Up	upstream2k		GRMZM2G000818	0.711966	0.18286	1.93159	0.00411126	chr7	176175501	176176500	Up	genebody
GRMZM2G008839	1.71363	0.634474	1.37728	0.0044904	chr4	179816501	179817500	Up	genebody		AC206156.3	1.13084	2.98101	-1.47568	0.0268395	chr6	14455501	14456000	Down	downstream2k		GRMZM2G000825	0.711966	0.18286	1.93159	0.00411126	chr7	176175501	176176500	Up	upstream2k
GRMZM2G008854	0.35373	0.076778	2.01381	0.0390912	chr2	228323001	228323500	Up	downstream2k		AC206156.3_FG009	0.201244	0.828059	-2.11164	0.0485206	chr6	14457501	14458000	Down	genebody		GRMZM2G000932	0.44704	0.961945	-1.09938	0.0328031	chr9	24501001	24501500	Down	upstream2k
GRMZM2G008854	0.35373	0.076778	2.01381	0.0390912	chr2	228323001	228323500	Up	genebody		AC206165.3	0.540996	0.144156	1.70856	0.0261744	chr6	159826501	159827500	Up	downstream2k		GRMZM2G000964	0.625184	0.173496	1.79745	0.0132409	chr4	235163501	235164500	Up	upstream2k
GRMZM2G008892	0.252999	0	5.1234	0.00367638	chr2	28215001	28215500	Up	downstream2k		AC206165.3	0.822026	0.224561	1.77632	0.0224123	chr6	159857001	159858500	Up	upstream2k		GRMZM2G000973	0.328181	0.0865478	2.99035	0.0395238	chr10	133339501	133340500	Up	upstream2k
GRMZM2G009014	0.115686	0.404279	-1.78043	0.0493198	chr1	8508001	8508500	Down	upstream2k		AC206165.3_FG009	0.540996	0.144156	1.70856	0.0261744	chr6	159826501	159827500	Up	genebody		GRMZM2G000976	0.625184	0.173496	1.79745	0.0132409	chr4	235163501	235164500	Up	genebody
GRMZM2G009019	0.392443	0.0575286	2.55714	0.0118442	chr4	119493001	119493500	Up	genebody		AC206169.3	2.29059	0.923626	1.13545	0.0206854	chr9	43765501	43766000	Up	upstream2k		GRMZM2G000980	2.90647	1.36383	1.07875	0.00577873	chr2	72414501	72415000	Up	downstream2k
GRMZM2G009019	0.392443	0.0575286	2.55714	0.0118442	chr4	119493001	119493500	Up	upstream2k		AC206184.4	2.00486	4.8187	-1.32638	0.0310968	chr6	49261001	49262000	Down	downstream2k		GRMZM2G000980	0.453069	0.0963073	2.1476	0.0225889	chr2	72420001	72420500	Up	genebody
GRMZM2G009045	1.59705	0.644298	1.22792	0.0132227	chr7	125135001	125136000	Up	upstream2k		AC206194.3	0.0379402	0.269073	-2.71564	0.0255619	chr10	120854501	120855000	Down	upstream2k		GRMZM2G000980	0.453069	0.0963073	2.1476	0.0225889	chr2	72420001	72420500	Up	upstream2k
GRMZM2G009048	0.852024	2.06008	-1.30074	0.0170183	chr10	16380501	16381000	Down	downstream2k		AC206223.3	0.506451	0.0771179	2.63687	0.0130931	chr9	137668501	137669500	Up	upstream2k		GRMZM2G001033	0.42755	0.134597	1.61111	0.0411629	chr5	182237001	182237500	Up	downstream2k
GRMZM2G009065	0.351519	0.972075	-1.47221	0.0190383	chr5	74011001	74012000	Down	downstream2k		AC206223.3	0.587416	0.173326	1.57672	0.0382096	chr9	137511501	137512000	Up	upstream2k		GRMZM2G001084	0.0384732	0.327501	-2.87699	0.019194	chr2	64414001	64414500	Down	genebody
GRMZM2G009065	0.392788	0.884448	-1.23689	0.024121	chr5	74016001	74016500	Down	upstream2k		AC206227.4	0.880738	0.307692	1.336	0.0334595	chr5	116455501	116456000	Up	upstream2k		GRMZM2G001088	0.334336	0.0384491	2.89833	0.0110254	chr8	162512001	162512500	Up	upstream2k
GRMZM2G009080	0.877654	0.36583	1.18184	0.0322936	chr6	84213501	84214000	Up	downstream2k		AC206227.4_FG001	1.06503	0.230624	2.01456	0.000744002	chr5	116457501	116458000	Up	genebody		GRMZM2G001145	1.35263	0.556926	1.2529	0.0406934	chr7	141178501	141179000	Up	upstream2k
GRMZM2G009125	0.468808	0.0672632	2.59238	0.00946141	chr2	44336501	44337500	Up	downstream2k		AC206259.3	0.71681	0.211315	1.57368	0.0196703	chr1	292739501	292740000	Up	upstream2k		GRMZM2G001173	0.639243	0.211655	1.55663	0.0165878	chr5	161028001	161028500	Up	downstream2k
GRMZM2G009125	0.468808	0.0672632	2.59238	0.00946141	chr2	44336501	44337500	Up	genebody		AC206259.3_FG003	0.71681	0.211315	1.57368	0.0196703	chr1	292739501	292740000	Up	genebody		GRMZM2G001191	0.832967	0.326772	1.31485	0.0298217	chr5	39691001	39691500	Up	downstream2k
GRMZM2G009139	0.796893	0.240429	1.63773	0.0134449	chr9	14117501	14118500	Up	upstream2k		AC206266.3	2.61821	0.548976	2.07191	0.00077598	chr9	17915001	17916000	Up	downstream2k		GRMZM2G001191	0.832967	0.326772	1.31485	0.0298217	chr5	39691001	39691500	Up	genebody
GRMZM2G009141	1.33762	0.298137	2.1426	0.000637093	chr1	231662501	231663500	Up	downstream2k		AC206266.3_FG001	2.61821	0.548976	2.07191	0.00077598	chr9	17915001	17916000	Up	genebody		GRMZM2G001219	0.294415	0.0384989	2.70934	0.0228133	chr3	225258501	225259000	Up	downstream2k
GRMZM2G009141	1.33762	0.298137	2.1426	0.000637093	chr1	231662501	231663500	Up	genebody		AC206273.3	1.13624	2.46222	-1.21248	0.0488768	chr9	111733501	111734000	Down	downstream2k		GRMZM2G001219	0.117121	0.480658	-1.97995	0.0132589	chr3	225254001	225254500	Down	upstream2k
GRMZM2G009157	0.487611	0.0962472	2.19737	0.0177571	chr8	79713501	79714000	Up	downstream2k		AC206285.3	0.372624	0.0240069	3.43135	0.00501145	chr3	127882001	127884000	Up	upstream2k		GRMZM2G001247	0.77781	0.307632	1.31142	0.0199798	chr2	217336501	217337000	Up	downstream2k
GRMZM2G009208	0.547875	0.115567	2.10386	0.00539786	chr2	22728001	22728500	Up	upstream2k		AC206285.3_FG003	0.372624	0.0240069	3.43135	0.00501145	chr3	127882001	127884000	Up	genebody		GRMZM2G001332	2.32158	1.11526	1.04593	0.00403262	chr6	157517501	157518000	Up	downstream2k
GRMZM2G009268	1.07054	0.500087	1.03168	0.0325084	chr10	48425501	48426000	Up	genebody		AC206325.3	1.41324	0.173266	2.81773	9.31e-06	chr4	5815001	5815500	Up	upstream2k		GRMZM2G001334	1.90282	0.828219	1.18413	0.00759989	chr2	8303001	8303500	Up	upstream2k
GRMZM2G009344	0.097492	0.346531	-1.82255	0.0451305	chr2	188335001	188335500	Down	downstream2k		AC206392.3	0.516933	1.34556	-1.52023	0.00639361	chr2	82832501	82833000	Down	downstream2k		GRMZM2G001457	0.178651	0.615144	-1.76948	0.0161334	chr3	229228501	229229500	Down	genebody
GRMZM2G009344	0.097492	0.346531	-1.82255	0.0451305	chr2	188335001	188335500	Down	genebody		AC206519.2	0.261545	0.845949	-1.79335	0.0490959	chr5	83062501	83063000	Down	downstream2k		GRMZM2G001466	0.970683	0.288273	1.7093	0.00442774	chr10	8807001	8807500	Up	downstream2k
GRMZM2G009359	1.11909	0.480738	1.12966	0.0378214	chr9	126171001	126171500	Up	downstream2k		AC206582.2	0.632133	0.0960876	2.49157	0.00220396	chr9	28456001	28456500	Up	downstream2k		GRMZM2G001530	0.428908	0.0769978	2.36837	0.0155411	chr10	77686501	77687000	Up	downstream2k
GRMZM2G009464	0.253914	0.903938	-1.8778	0.00152795	chr3	109186501	109187000	Down	upstream2k		AC206582.2_FG002	0.632133	0.0960876	2.49157	0.00220396	chr9	28456001	28456500	Up	genebody		GRMZM2G001530	0.428908	0.0769978	2.36837	0.0155411	chr10	77686501	77687000	Up	genebody
GRMZM2G009538	0.351632	0.0578685	2.41263	0.0185413	chr7	164990001	164990500	Up	genebody		AC206610.4_FG005	0.56506	0.153896	1.68307	0.0484607	chr8	166405001	166405500	Up	genebody		GRMZM2G001566	0.635931	0.230914	1.4221	0.0499528	chr3	3233001	3233500	Up	downstream2k
GRMZM2G009571	0.252655	0.0191396	3.2501	0.0128517	chr2	217221001	217221500	Up	downstream2k		AC206638.3	0.161923	0.500037	-1.7429	0.0221824	chr2	3196501	3197000	Down	upstream2k		GRMZM2G001566	0.467291	0.0962077	2.17608	0.0204405	chr3	3239001	3239500	Up	genebody
GRMZM2G009571	0.393132	0.0768381	2.15598	0.0303722	chr2	217217501	217218000	Up	downstream2k		AC206638.3	0.776462	1.883	-1.38337	0.0295474	chr2	3088501	3089000	Down	upstream2k		GRMZM2G001566	0.467291	0.0962077	2.17608	0.0204405	chr3	3239001	3239500	Up	upstream2k
GRMZM2G009571	0.393132	0.0768381	2.15598	0.0303722	chr2	217217501	217218000	Up	genebody		AC206642.4	2.98299	1.0773	1.30584	0.0044621	chr2	78237001	78237500	Up	downstream2k		GRMZM2G001577	1.89586	0.874998	1.17052	0.0205722	chr1	236302501	236303500	Up	upstream2k
GRMZM2G009571	0.393132	0.0768381	2.15598	0.0303722	chr2	217217501	217218000	Up	upstream2k		AC206642.4_FG001	2.98299	1.0773	1.30584	0.0044621	chr2	78237001	78237500	Up	genebody		GRMZM2G001606	0.84401	0.288652	1.51705	0.0128793	chr1	236289501	236290000	Up	upstream2k
GRMZM2G009575	2.25868	0.952545	1.17048	0.01022	chr7	69802001	69803000	Up	downstream2k		AC206763.3_FG002	0.0447209	0.38503	-3.14881	0.00373359	chr2	183050501	183051000	Down	genebody		GRMZM2G001631	0.293057	0.0575286	2.19872	0.0359276	chr5	19938501	19939000	Up	downstream2k
GRMZM2G009588	0.0390571	0.307232	-2.80978	0.0237186	chr1	282080001	282080500	Down	genebody		AC206768.3	3.15407	1.33704	1.06732	0.0242686	chr3	88516501	88517500	Up	upstream2k		GRMZM2G001652	0.0203409	0.288767	-4.00666	0.01146	chr7	94681501	94682500	Down	downstream2k
GRMZM2G009626	0.448705	0.0191396	4.06084	0.00036198	chr2	158263501	158264000	Up	downstream2k		AC206941.2	0.172099	0.596415	-1.91253	0.0334323	chr5	12300501	12301000	Down	downstream2k		GRMZM2G001713	0.175809	0.58671	-1.75356	0.014774	chr1	233469501	233470500	Down	genebody
GRMZM2G009626	0.448705	0.0191396	4.06084	0.00036198	chr2	158263501	158264000	Up	genebody		AC206946.2	1.41802	0.614974	1.04627	0.0395396	chr6	113221501	113222000	Up	downstream2k		GRMZM2G001713	0.175809	0.58671	-1.75356	0.014774	chr1	233469501	233470500	Down	upstream2k
GRMZM2G009633	1.65732	0.653963	1.26732	0.0103484	chr9	103411001	103411500	Up	downstream2k		AC206968.3	0.418701	1.01917	-1.42286	0.0132299	chr2	46968501	46969000	Down	upstream2k		GRMZM2G001755	0.59289	0.20195	1.51177	0.0257234	chr8	55976501	55977500	Up	genebody
GRMZM2G009681	1.55884	0.711072	1.05925	0.0140874	chr10	57554001	57554500	Up	genebody		AC206999.1	0.56504	0.173326	1.52338	0.0390098	chr1	172750001	172750500	Up	upstream2k		GRMZM2G001755	0.96249	0.346071	1.44764	0.00890397	chr8	55984001	55984500	Up	upstream2k
GRMZM2G009681	1.55884	0.711072	1.05925	0.0140874	chr10	57554001	57554500	Up	upstream2k		AC206999.1_FG002	2.4559	0.961746	1.18226	0.0126945	chr1	172748501	172749000	Up	genebody		GRMZM2G001799	0.830505	0.288493	1.48554	0.0243663	chr9	16254001	16254500	Up	upstream2k
GRMZM2G009724	0.0589299	0.269293	-2.14342	0.0484996	chr9	110586001	110586500	Down	downstream2k		AC207019.3	2.79193	1.13347	1.13177	0.0213471	chr1	252587501	252588000	Up	downstream2k		GRMZM2G001812	0.926616	0.345951	1.39707	0.0277068	chr1	233522001	233522500	Up	upstream2k
GRMZM2G009785	0.703382	1.34747	-1.00601	0.0421743	chr5	133549001	133549500	Down	genebody		AC207024.3	0.503383	0.115507	1.88341	0.0424317	chr1	291858001	291858500	Up	upstream2k		GRMZM2G001814	0.604844	1.34548	-1.15317	0.0091732	chr1	35766501	35767000	Down	downstream2k
GRMZM2G009843	0.508969	0.153896	1.61147	0.0246865	chr1	276273501	276274000	Up	genebody		AC207043.3	1.06038	2.69307	-1.50224	0.0446719	chr5	85975001	85976000	Down	upstream2k		GRMZM2G001816	1.33255	0.558051	1.49702	0.0227047	chr9	78035001	78036000	Up	downstream2k
GRMZM2G009876	0.393132	0.0768381	2.15598	0.0303722	chr2	217217501	217218000	Up	downstream2k		AC207043.3	1.53047	0.653473	1.05292	0.0481904	chr5	86049001	86049500	Up	upstream2k		GRMZM2G001816	1.33255	0.558051	1.49702	0.0227047	chr9	78035001	78036000	Up	genebody
GRMZM2G009876	0.252655	0.0191396	3.2501	0.0128517	chr2	217221001	217221500	Up	genebody		AC207080.3	1.46825	3.88586	-1.4768	0.0275036	chr5	187357001	187357500	Down	upstream2k		GRMZM2G001845	0.214409	0.653123	-1.58974	0.0421374	chr1	233586501	233587000	Down	genebody
GRMZM2G009940	1.11414	0.442049	1.23725	0.0178226	chr7	54644501	54645000	Up	genebody		AC207080.3_FG005	1.46825	3.88586	-1.4768	0.0275036	chr5	187357001	187357500	Down	genebody		GRMZM2G001869	0.994681	0.462318	1.08545	0.0461433	chr1	274788001	274788500	Up	genebody
GRMZM2G009940	1.11414	0.442049	1.23725	0.0178226	chr7	54644501	54645000	Up	upstream2k		AC207189.4	1.65444	0.615095	1.25755	0.0128359	chr6	131108501	131109000	Up	downstream2k		GRMZM2G001887	1.62302	0.615714	1.38473	0.00179696	chr5	27413001	27413500	Up	genebody
GRMZM2G010037	0.508969	0.153896	1.61147	0.0246865	chr1	276273501	276274000	Up	upstream2k		AC207189.4	1.25345	2.63515	-1.17683	0.0394557	chr6	131110001	131110500	Down	upstream2k		GRMZM2G001887	1.62302	0.615714	1.38473	0.00179696	chr5	27413001	27413500	Up	upstream2k
GRMZM2G010044	0.410487	0.115397	1.6999	0.0267858	chr4	239419501	239420000	Up	upstream2k		AC207225.3	1.78586	0.634184	1.3041	0.0219534	chr1	124678501	124679000	Up	downstream2k		GRMZM2G001918	0.444832	0.134767	1.66079	0.0445065	chr1	39736501	39737000	Up	genebody
GRMZM2G010054	1.32918	0.615694	1.03831	0.0458466	chr1	267674001	267674500	Up	downstream2k		AC207225.3	0.411909	0.0960275	1.86898	0.0406547	chr1	124673501	124674000	Up	upstream2k		GRMZM2G001918	0.444832	0.134767	1.66079	0.0445065	chr1	39736501	39737000	Up	upstream2k
GRMZM2G010085	0.824062	0.346361	1.14997	0.0449073	chr3	68373001	68373500	Up	downstream2k		AC207225.3	1.05283	0.365851	1.35517	0.0283375	chr1	124669501	124670000	Up	upstream2k		GRMZM2G001953	1.35697	0.441769	1.60043	0.00237749	chr4	182368501	182369000	Up	downstream2k
GRMZM2G010097	0.894288	0.38492	1.13792	0.0338458	chr4	236288501	236289000	Up	upstream2k		AC207231.3	0.139565	0.481188	-1.88453	0.0191681	chr5	71603001	71603500	Down	downstream2k		GRMZM2G001977	2.15885	0.903297	1.24343	0.00121474	chr2	187439501	187440000	Up	upstream2k
GRMZM2G010136	0.252655	0.0191396	3.2501	0.0128517	chr2	217221001	217221500	Up	downstream2k		AC207309.3	2.10346	5.06726	-1.33667	0.0401591	chr9	126209501	126210500	Down	upstream2k		GRMZM2G002023	1.30398	0.596355	1.11171	0.0160769	chr8	164787501	164788500	Up	genebody
GRMZM2G010149	0.390614	0.826689	-1.13026	0.0390347	chr1	53709501	53710000	Down	upstream2k		AC207342.3	1.78521	0.672723	1.24453	0.0139187	chr8	135912501	135913000	Up	upstream2k		GRMZM2G002075	0.271358	0	5.25766	0.00166598	chr2	186805501	186806000	Up	genebody
GRMZM2G010196	0.446875	0.0771179	2.38834	0.0104736	chr1	54602501	54603000	Up	downstream2k		AC207347.3	1.47355	0.346161	1.91538	0.000735374	chr1	252861001	252862000	Up	downstream2k		GRMZM2G002075	0.271358	0	5.25766	0.00166598	chr2	186805501	186806000	Up	upstream2k
GRMZM2G010282	0.742213	0.211704	1.69013	0.0165969	chr2	140722001	140722500	Up	downstream2k		AC207389.3	0.251374	0.884817	-1.9381	0.0177425	chr1	173909501	173910000	Down	downstream2k		GRMZM2G002119	2.56501	1.00951	1.30298	0.00518105	chr3	188631501	188632500	Up	upstream2k
GRMZM2G010282	1.4716	0.673753	1.02995	0.0420392	chr2	140725001	140725500	Up	upstream2k		AC207546.3_FG004	0.475607	0.0962077	2.07259	0.0135548	chr1	298052001	298052500	Up	genebody		GRMZM2G002128	0.273223	0.038389	2.59824	0.0348935	chr6	149023501	149024000	Up	downstream2k
GRMZM2G010290	0.37143	0.0959176	1.80088	0.0398101	chr10	137230001	137230500	Up	genebody		AC207620.2	1.71813	0.672623	1.18621	0.0163153	chr3	180678001	180678500	Up	downstream2k		GRMZM2G002128	0.273223	0.038389	2.59824	0.0348935	chr6	149023501	149024000	Up	genebody
GRMZM2G010290	0.37143	0.0959176	1.80088	0.0398101	chr10	137230001	137230500	Up	upstream2k		AC207628.4	0.880732	0.268514	1.52331	0.0322472	chr3	202930501	202931000	Up	downstream2k		GRMZM2G002130	0.0574564	0.288353	-2.41761	0.0353072	chr8	89872001	89873000	Down	downstream2k
GRMZM2G010348	0.449737	0.0480687	2.97695	0.0089162	chr8	102833501	102834500	Up	downstream2k		AC207628.4	2.32384	0.970996	1.09173	0.0367653	chr3	202922501	202923500	Up	downstream2k		GRMZM2G002130	0.0574564	0.288353	-2.41761	0.0353072	chr8	89872001	89873000	Down	genebody
GRMZM2G010348	0.684919	0.249994	1.35675	0.027024	chr8	102837001	102837500	Up	genebody		AC207628.4_FG003	0.0447209	0.269413	-2.64062	0.0293916	chr3	202971501	202972000	Down	genebody		GRMZM2G002130	0.429161	0.076948	2.36558	0.00561367	chr8	89874001	89874500	Up	upstream2k
GRMZM2G010348	0.684919	0.249994	1.35675	0.027024	chr8	102837001	102837500	Up	upstream2k		AC207649.3_FG002	0.98776	0.288872	1.57381	0.0422006	chr6	5723501	5724000	Up	genebody		GRMZM2G002142	0.952895	0.307512	1.59904	0.00392024	chr2	186847001	186847500	Up	upstream2k
GRMZM2G010362	0.0398964	0.307232	-2.83969	0.0230609	chr1	231568501	231569000	Down	genebody		AC207655.2	0.0792642	0.423089	-2.45554	0.00679326	chr7	137014001	137014500	Down	downstream2k		GRMZM2G002165	0.946359	0.346136	1.48322	0.0226335	chr3	188596501	188597500	Up	upstream2k
GRMZM2G010406	1.13691	0.480908	1.14297	0.0289438	chr10	38529501	38530000	Up	upstream2k		AC207728.2	1.28724	0.365161	1.64324	0.00299649	chr6	126525501	126526000	Up	downstream2k		GRMZM2G002220	1.47193	0.461278	2.36702	0.014572	chr4	197540501	197541500	Up	downstream2k
GRMZM2G010433	1.00207	0.42298	1.15173	0.0447179	chr6	113231001	113231500	Up	downstream2k		AC207728.2	0.265559	0	5.10847	0.0224544	chr6	126602501	126603000	Up	upstream2k		GRMZM2G002440	0.222646	0.80648	-1.83895	0.0455609	chr4	65035501	65036000	Down	genebody
GRMZM2G010433	1.00207	0.42298	1.15173	0.0447179	chr6	113231001	113231500	Up	genebody		AC207728.2_FG003	0.976328	2.13671	-1.24358	0.0340298	chr6	126570001	126570500	Down	genebody		GRMZM2G002559	0.524838	0.134487	1.89746	0.0156622	chr2	8813501	8814000	Up	genebody
GRMZM2G010636	0.507064	1.09486	-1.16658	0.0284587	chr5	48244001	48244500	Down	genebody		AC207733.3	0.138562	0.59763	-2.27001	0.0344211	chr2	127026501	127027500	Down	downstream2k		GRMZM2G002617	0.349156	0.0768982	2.07228	0.029773	chr9	37303501	37304000	Up	downstream2k
GRMZM2G010637	0.0965773	0.365161	-1.89469	0.0342777	chr9	38308001	38308500	Down	genebody		AC207733.3_FG001	0.138562	0.59763	-2.27001	0.0344211	chr2	127026501	127027500	Down	genebody		GRMZM2G002626	4.94918	2.3641	1.04584	0.00281487	chr3	174737501	174738500	Up	upstream2k
GRMZM2G010740	0.585103	0.134647	1.99774	0.00331272	chr9	23069501	23070000	Up	downstream2k		AC207784.3	0.640914	0.192175	1.55495	0.0275348	chr8	72053501	72054000	Up	downstream2k		GRMZM2G002627	0.468739	0.153846	1.55267	0.033981	chr5	194160001	194160500	Up	downstream2k
GRMZM2G010762	2.41892	0.971301	1.22206	0.00511903	chr3	197475501	197476500	Up	downstream2k		AC207793.3	0.327239	0.921997	-1.62221	0.0186916	chr3	98616501	98617000	Down	downstream2k		GRMZM2G002687	0.0764395	0.346471	-2.06909	0.0302725	chr1	264810501	264811000	Down	genebody
GRMZM2G010775	0.0779634	0.307692	-1.95674	0.0493911	chr3	140441501	140442000	Down	genebody		AC207814.3_FG003	2.37329	0.865373	1.30081	0.0207282	chr3	58535001	58536000	Up	genebody		GRMZM2G002756	0.271702	0.0384989	2.61627	0.047077	chr4	82577001	82577500	Up	downstream2k
GRMZM2G010775	0.0779634	0.307692	-1.95674	0.0493911	chr3	140441501	140442000	Down	upstream2k		AC208023.3	1.21451	0.313842	1.758	0.0180596	chr9	108731501	108733000	Up	downstream2k		GRMZM2G002756	0.271702	0.0384989	2.61627	0.047077	chr4	82577001	82577500	Up	genebody
GRMZM2G010775	1.22099	0.423589	2.00139	0.00262444	chr3	140436001	140437000	Up	upstream2k		AC208026.3	0.256457	0.923676	-1.96756	0.0153609	chr1	196690001	196691000	Down	downstream2k		GRMZM2G002756	0.371108	0.78847	-1.08595	0.0478022	chr4	82581001	82581500	Down	upstream2k
GRMZM2G010801	0.744269	0.269073	1.36399	0.023589	chr5	8282501	8283500	Up	genebody		AC208109.2	0.616566	1.69262	-1.58419	0.0189313	chr7	31528501	31529000	Down	downstream2k		GRMZM2G002765	2.58818	1.25022	1.0362	0.00210705	chr5	2396001	2396500	Up	genebody
GRMZM2G010863	0.940394	0.423139	1.06872	0.0460715	chr9	103505001	103505500	Up	upstream2k		AC208110.2	3.47958	1.44353	1.10059	0.0177968	chr10	140159001	140159500	Up	upstream2k		GRMZM2G002765	0.325455	0	5.53743	0.0370502	chr5	2402501	2403000	Up	upstream2k
GRMZM2G010871	0.342422	0.0192494	3.65066	0.00218711	chr1	239679501	239680500	Up	upstream2k		AC208122.2_FG003	0.113816	0.38503	-1.82339	0.0320204	chr4	144211501	144212000	Down	genebody		GRMZM2G002786	0.0572029	0.307732	-2.2739	0.0406713	chr8	174958501	174959000	Down	upstream2k
GRMZM2G010937	0.312995	0.750371	-1.31132	0.0227837	chr4	163876501	163877000	Down	genebody		AC208201.3	0.497328	1.84657	-1.9673	0.0154093	chr1	45374001	45374500	Down	downstream2k		GRMZM2G002830	0.467725	0.0767283	2.49695	0.00729139	chr3	41474001	41474500	Up	genebody
GRMZM2G010987	0.932657	0.38487	1.21212	0.0283513	chr8	152285001	152285500	Up	upstream2k		AC208204.3	2.08594	0.596355	1.61104	0.00707089	chr1	38642501	38643000	Up	downstream2k		GRMZM2G002830	0.467725	0.0767283	2.49695	0.00729139	chr3	41474001	41474500	Up	upstream2k
GRMZM2G011030	0.492529	0.115057	1.93396	0.039428	chr7	105793001	105793500	Up	genebody		AC208212.3	0.540989	0.0960077	2.76477	0.00523089	chr3	122796501	122797500	Up	downstream2k		GRMZM2G002903	1.05646	0.519117	1.00203	0.0444584	chr2	29199501	29200000	Up	downstream2k
GRMZM2G011055	0.564735	0.211545	1.32794	0.036639	chr3	222905001	222905500	Up	upstream2k		AC208327.4	2.57724	0.855371	1.45628	0.0138669	chr8	126035001	126037000	Up	downstream2k		GRMZM2G002948	0.9667	0.42258	1.17066	0.0378227	chr2	198671001	198671500	Up	upstream2k
GRMZM2G011079	2.36221	1.05754	1.06494	0.0133858	chr8	27227001	27228000	Up	downstream2k		AC208327.4	0.582631	0.0961425	2.60947	0.00551684	chr8	126083001	126084000	Up	upstream2k		GRMZM2G002948	1.04374	0.423529	1.28221	0.021481	chr2	198670001	198670500	Up	upstream2k
GRMZM2G011079	2.36221	1.05754	1.06494	0.0133858	chr8	27227001	27228000	Up	genebody		AC208337.2	0.788284	0.259438	1.42466	0.027714	chr7	10799001	10800000	Up	upstream2k		GRMZM2G002961	1.33403	0.654114	1.01719	0.0355031	chr5	66880001	66880500	Up	upstream2k
GRMZM2G011136	0.429101	0.115347	1.76983	0.0297351	chr10	13646001	13646500	Up	upstream2k		AC208341.4	0.973561	0.365161	1.24605	0.0350494	chr8	95865501	95866000	Up	downstream2k		GRMZM2G003022	2.5752	0.855843	1.63703	3.31e-05	chr8	38531001	38532000	Up	downstream2k
GRMZM2G011253	0.527088	0.134647	1.84951	0.00857006	chr4	163666501	163667000	Up	downstream2k		AC208346.3	0.484411	0.0578685	2.75051	0.00848519	chr3	183632001	183632500	Up	downstream2k		GRMZM2G003022	2.5752	0.855843	1.63703	3.31e-05	chr8	38531001	38532000	Up	genebody
GRMZM2G011253	1.4253	0.596125	1.17151	0.0118642	chr4	163669001	163669500	Up	genebody		AC208358.3_FG005	0.434274	0.0770681	2.24116	0.0129302	chr4	60047001	60047500	Up	genebody		GRMZM2G003022	1.80986	0.865358	1.04921	0.00718996	chr8	38526001	38526500	Up	upstream2k
GRMZM2G011315	0.439209	0.115392	2.01992	0.0292901	chr2	221162501	221163500	Up	genebody		AC208422.3	1.30145	0.442509	1.36975	0.019049	chr2	149640501	149641000	Up	downstream2k		GRMZM2G003076	0.779928	0.308082	1.30919	0.0259285	chr1	83839501	83840000	Up	downstream2k
GRMZM2G011385	0.48788	0.134737	1.91816	0.0305819	chr1	286408001	286409000	Up	upstream2k		AC208445.3	2.13543	0.903598	1.06893	0.0370248	chr1	172579501	172580000	Up	downstream2k		GRMZM2G003076	0.370854	0.0964274	1.85756	0.0417309	chr1	83834501	83835000	Up	upstream2k
GRMZM2G011404	1.18676	0.499588	1.16907	0.0169824	chr2	221189501	221190000	Up	genebody		AC208445.3	1.65106	0.672634	1.12309	0.0288099	chr1	172576501	172577000	Up	upstream2k		GRMZM2G003138	1.16459	0.558186	1.04162	0.0321269	chr1	66675501	66676000	Up	downstream2k
GRMZM2G011404	1.18676	0.499588	1.16907	0.0169824	chr2	221189501	221190000	Up	upstream2k		AC208458.3	1.79063	0.596625	1.41099	0.00597511	chr4	131778001	131778500	Up	downstream2k		GRMZM2G003165	0.294759	0.038619	2.72361	0.0330784	chr7	80830001	80830500	Up	upstream2k
GRMZM2G011422	0.295446	0	5.35402	0.0114643	chr4	68823001	68823500	Up	downstream2k		AC208521.3	2.36522	0.846689	1.33761	0.00797085	chr6	55552001	55552500	Up	upstream2k		GRMZM2G003186	0.0192366	0.327321	-3.65819	0.00717548	chr3	14294501	14295000	Down	genebody
GRMZM2G011456	0.192315	0.576865	-1.58468	0.0389543	chr5	77795001	77795500	Down	genebody		AC208521.3_FG002	2.36522	0.846689	1.33761	0.00797085	chr6	55552001	55552500	Up	genebody		GRMZM2G003234	0.838398	0.269283	1.59431	0.0211894	chr2	137196501	137197000	Up	upstream2k
GRMZM2G011463	0.274928	0.038619	2.55709	0.0400384	chr7	120744501	120745000	Up	genebody		AC208559.3	1.42958	2.73005	-1.06253	0.0311915	chr4	125131501	125132000	Down	downstream2k		GRMZM2G003246	1.0412	0.384506	1.93509	0.0224513	chr7	126570001	126571000	Up	genebody
GRMZM2G011463	0.274928	0.038619	2.55709	0.0400384	chr7	120744501	120745000	Up	upstream2k		AC208571.4_FG001	0.384147	0.0384989	2.96525	0.00745809	chr1	50701001	50701500	Up	genebody		GRMZM2G003246	1.0412	0.384506	1.93509	0.0224513	chr7	126570001	126571000	Up	upstream2k
GRMZM2G011469	0.42811	0.924026	-1.16107	0.0335988	chr4	183127001	183127500	Down	upstream2k		AC208678.3	1.70394	0.501047	1.60693	0.00743499	chr1	139457501	139458000	Up	downstream2k		GRMZM2G003252	0.527807	0.154116	1.7175	0.0414023	chr2	217997501	217998000	Up	downstream2k
GRMZM2G011473	0.623665	0.154296	1.90626	0.00818305	chr4	193693001	193693500	Up	genebody		AC208860.3_FG002	0.0603007	0.365631	-2.61692	0.0287561	chr9	140974001	140974500	Down	genebody		GRMZM2G003252	0.527807	0.154116	1.7175	0.0414023	chr2	217997501	217998000	Up	genebody
GRMZM2G011479	0.0965773	0.404439	-2.03933	0.0437935	chr3	170577501	170578000	Down	upstream2k		AC208915.3	0.399417	1.21201	-1.72842	0.0114282	chr3	223538501	223539500	Down	upstream2k		GRMZM2G003318	0.333739	0.0578685	2.37978	0.0204882	chr1	101275001	101275500	Up	upstream2k
GRMZM2G011520	0.234041	0.577205	-1.34136	0.0420121	chr9	126929001	126929500	Down	downstream2k		AC209015.3	0.932238	0.326932	1.33873	0.0257885	chr6	102487001	102487500	Up	downstream2k		GRMZM2G003368	0.236451	0.711962	-1.57237	0.0138364	chr1	120858501	120859000	Down	upstream2k
GRMZM2G011526	0.31067	0.038619	2.7447	0.0143751	chr7	94230501	94231000	Up	genebody		AC209050.3	0.376679	0.0287643	3.30956	0.00974477	chr6	96494501	96495500	Up	downstream2k		GRMZM2G003384	1.30053	0.557836	1.2064	0.0110966	chr5	179437501	179438000	Up	upstream2k
GRMZM2G011562	0.272108	0.0384989	2.5549	0.0274618	chr6	20758501	20759000	Up	downstream2k		AC209074.3	1.26871	3.34676	-1.51507	0.0183117	chr8	164478501	164479500	Down	upstream2k		GRMZM2G003385	1.31872	0.365126	1.89654	0.0016235	chr3	185889501	185890500	Up	downstream2k
GRMZM2G011624	0.527088	0.134647	1.84951	0.00857006	chr4	163666501	163667000	Up	downstream2k		AC209074.3_FG007	1.26871	3.34676	-1.51507	0.0183117	chr8	164478501	164479500	Down	genebody		GRMZM2G003385	1.97776	0.739821	1.40154	0.00109226	chr3	185897501	185898500	Up	upstream2k
GRMZM2G011784	0.334353	0.0382792	2.83137	0.0189048	chr2	169701501	169702000	Up	genebody		AC209080.3_FG004	0.0413284	0.307692	-3.63564	0.0100554	chr3	179431001	179432000	Down	genebody		GRMZM2G003409	2.26389	0.951506	1.25909	0.00120377	chr2	218016001	218017000	Up	downstream2k
GRMZM2G011806	0.625914	1.24996	-1.06212	0.0174824	chr4	61741501	61742000	Down	downstream2k		AC209206.3	0.0447209	0.269293	-2.64027	0.0293086	chr10	137600501	137601000	Down	upstream2k		GRMZM2G003426	1.31841	0.595775	1.13136	0.0195865	chr1	218851001	218851500	Up	downstream2k
GRMZM2G011858	1.29209	0.19261	2.65038	1.78e-05	chr7	5105501	5106500	Up	upstream2k		AC209208.3	0.329948	0.0576685	2.22951	0.0230855	chr5	193360001	193361000	Up	downstream2k		GRMZM2G003530	0.85501	0.269233	1.62749	0.00676836	chr1	68446001	68447000	Up	genebody
GRMZM2G011888	0.213749	0.673583	-1.66704	0.0158322	chr5	81831001	81831500	Down	genebody		AC209208.3_FG002	0.329948	0.0576685	2.22951	0.0230855	chr5	193360001	193361000	Up	genebody		GRMZM2G003538	1.6403	0.730761	1.15313	0.00572438	chr1	7544001	7544500	Up	downstream2k
GRMZM2G011893	2.7721	1.11573	1.28417	0.00158376	chr6	55552001	55553000	Up	downstream2k		AC209212.3_FG005	0.0826567	0.615314	-2.96958	0.000319759	chr1	299765001	299765500	Down	genebody		GRMZM2G003551	0.392643	0.0382792	3.13114	0.00676549	chr9	18106501	18107000	Up	upstream2k
GRMZM2G011915	1.72186	0.78874	1.03582	0.0228217	chr6	55834001	55834500	Up	downstream2k		AC209215.4	0.275739	0.596515	-1.24083	0.0495931	chr1	100013001	100013500	Down	upstream2k		GRMZM2G003558	2.26389	0.951506	1.25909	0.00120377	chr2	218016001	218017000	Up	downstream2k
GRMZM2G011928	0.038067	0.326382	-2.91327	0.0174818	chr10	94915501	94916000	Down	upstream2k		AC209215.4_FG004	0.329251	0.0382792	2.72856	0.0246521	chr1	100010501	100011000	Up	genebody		GRMZM2G003563	0.66421	0.128124	2.95637	0.0113058	chr2	218023001	218024500	Up	upstream2k
GRMZM2G011980	0.799271	0.346531	1.12979	0.0384656	chr3	230772501	230773000	Up	downstream2k		AC209257.4	0.693746	0.163406	2.02573	0.0114242	chr6	153430001	153431000	Up	downstream2k		GRMZM2G003565	0.814926	0.326811	1.29236	0.0370066	chr2	49691001	49691500	Up	upstream2k
GRMZM2G011998	2.00792	0.827374	1.24111	0.0183487	chr5	65155501	65156500	Up	upstream2k		AC209257.4	0.971559	0.307972	1.49333	0.0169715	chr6	153424501	153425000	Up	upstream2k		GRMZM2G003595	0.411029	0.115397	1.76222	0.0290504	chr1	165908001	165908500	Up	genebody
GRMZM2G012031	0	0.346701	-5.63993	0.000519429	chr7	5113001	5113500	Down	genebody		AC209332.3_FG011	0.635521	0.0579286	3.18242	0.00121923	chr5	21048501	21049000	Up	genebody		GRMZM2G003625	0.65781	0.192515	1.74157	0.0215033	chr10	3854501	3855000	Up	upstream2k
GRMZM2G012031	0.506149	0.173096	1.44717	0.0302775	chr7	5111501	5112000	Up	upstream2k		AC209381.3	2.54004	5.07763	-1.10259	0.0426163	chr3	153799501	153800000	Down	upstream2k		GRMZM2G003635	0.0786481	0.36588	-2.12247	0.0448761	chr1	173243501	173244000	Down	genebody
GRMZM2G012064	1.01371	0.480608	1.00049	0.0400248	chr1	167541501	167542000	Up	downstream2k		AC209381.3_FG007	2.54004	5.07763	-1.10259	0.0426163	chr3	153799501	153800000	Down	genebody		GRMZM2G003640	0.311533	0	5.45802	0.00070753	chr1	256356001	256356500	Up	downstream2k
GRMZM2G012071	0.654141	0.18292	2.52539	0.00976366	chr1	246597501	246598500	Up	upstream2k		AC209460.3	1.59653	0.576976	1.29482	0.0210158	chr1	54828001	54829000	Up	downstream2k		GRMZM2G003662	0.373316	0.077178	2.16265	0.0278934	chr4	27448001	27448500	Up	downstream2k
GRMZM2G012200	0.421472	0.0673533	2.81583	0.0138529	chr5	134831001	134832000	Up	genebody		AC209624.2	0.986503	2.57716	-1.48813	0.0136599	chr2	83823501	83824000	Down	downstream2k		GRMZM2G003663	0.336708	0.038619	2.89335	0.0305264	chr4	223646001	223646500	Up	downstream2k
GRMZM2G012200	0.421472	0.0673533	2.81583	0.0138529	chr5	134831001	134832000	Up	upstream2k		AC209636.2	1.23035	0.307612	1.81929	0.00831404	chr6	146762001	146762500	Up	downstream2k		GRMZM2G003692	0.502451	1.1346	-1.18613	0.0439028	chr2	118699501	118700000	Down	genebody
GRMZM2G012209	1.37544	0.538547	1.24736	0.022156	chr5	39908001	39908500	Up	downstream2k		AC209647.2	0.203256	0.654723	-1.81166	0.0144602	chr8	52628501	52629000	Down	downstream2k		GRMZM2G003720	1.06985	0.500427	1.08229	0.031533	chr2	49625001	49625500	Up	upstream2k
GRMZM2G012209	1.37544	0.538547	1.24736	0.022156	chr5	39908001	39908500	Up	genebody		AC209647.2	0.203256	0.654723	-1.81166	0.0144602	chr8	52628501	52629000	Down	upstream2k		GRMZM2G003724	1.89714	0.883148	1.08718	0.0231447	chr1	237521001	237521500	Up	genebody
GRMZM2G012220	1.53559	0.624809	1.20797	0.0105103	chr6	140186001	140187000	Up	downstream2k		AC209647.2_FG002	0.203256	0.654723	-1.81166	0.0144602	chr8	52628501	52629000	Down	genebody		GRMZM2G003752	0.581787	0.172926	1.7026	0.0134918	chr2	16234501	16235000	Up	downstream2k
GRMZM2G012262	0.507559	0.153506	1.6122	0.026576	chr4	237571501	237572000	Up	upstream2k		AC209698.3	3.68624	1.53813	1.09478	0.0146114	chr1	195178501	195179000	Up	downstream2k		GRMZM2G003755	1.62316	0.653808	1.39848	0.00310278	chr2	134761501	134762500	Up	downstream2k
GRMZM2G012391	1.40303	0.518787	1.3495	0.00588015	chr4	187529001	187529500	Up	downstream2k		AC209704.3	0.0223605	0.346311	-3.80839	0.00142514	chr2	48486001	48487000	Down	upstream2k		GRMZM2G003755	1.3778	0.307742	2.11863	0.000174488	chr2	134770001	134770500	Up	upstream2k
GRMZM2G012455	1.48068	0.557676	1.3421	0.00482724	chr9	132471501	132472000	Up	upstream2k		AC209704.3_FG003	0.0223605	0.346311	-3.80839	0.00142514	chr2	48486001	48487000	Down	genebody		GRMZM2G003765	1.30793	0.528942	1.2756	0.0122583	chr10	83431501	83432500	Up	genebody
GRMZM2G012498	0.800724	0.289003	1.3641	0.0383853	chr8	112507001	112507500	Up	upstream2k		AC209710.4	1.60169	3.05803	-1.05477	0.043712	chr7	27138001	27138500	Down	upstream2k		GRMZM2G003775	0.291192	0.038619	2.7042	0.0216908	chr2	28760501	28761000	Up	downstream2k
GRMZM2G012501	0.272679	0.038619	2.56905	0.0362405	chr1	30766001	30766500	Up	genebody		AC209723.3	2.0975	0.923226	1.01296	0.0409376	chr7	79229501	79230000	Up	upstream2k		GRMZM2G003814	1.34257	0.346651	1.9269	0.000229649	chr4	26435501	26436000	Up	upstream2k
GRMZM2G012530	0.562411	0.134487	1.95629	0.0135531	chr10	59177001	59177500	Up	genebody		AC209734.3	0.0447209	0.250044	-2.53679	0.0387364	chr6	137140501	137141000	Down	downstream2k		GRMZM2G003838	0.794331	0.346032	1.17564	0.0464003	chr3	205180001	205180500	Up	downstream2k
GRMZM2G012530	0.562411	0.134487	1.95629	0.0135531	chr10	59177001	59177500	Up	upstream2k		AC209734.3	0.85499	0.230734	1.69095	0.00976398	chr6	137144001	137144500	Up	upstream2k		GRMZM2G003838	0.794331	0.346032	1.17564	0.0464003	chr3	205180001	205180500	Up	genebody
GRMZM2G012550	0.407097	0.038619	3.11066	0.0100946	chr2	181935501	181936000	Up	genebody		AC209755.3	0.92545	0.365331	1.16887	0.0457341	chr3	212547501	212548000	Up	upstream2k		GRMZM2G003853	2.21673	0.606329	1.83997	0.000122322	chr8	6856501	6857500	Up	downstream2k
GRMZM2G012611	0.741676	0.269453	1.37581	0.0308359	chr1	241319501	241320000	Up	downstream2k		AC209755.3_FG001	0.92545	0.365331	1.16887	0.0457341	chr3	212547501	212548000	Up	genebody		GRMZM2G003853	2.21673	0.606329	1.83997	0.000122322	chr8	6856501	6857500	Up	genebody
GRMZM2G012611	0.741676	0.269453	1.37581	0.0308359	chr1	241319501	241320000	Up	genebody		AC209768.3	0.0758716	0.423139	-2.48355	0.00534456	chr2	234257501	234258000	Down	downstream2k		GRMZM2G003869	0	0.326482	-5.52637	0.00118212	chr7	128169501	128170000	Down	upstream2k
GRMZM2G012628	1.16009	0.499867	1.11022	0.04219	chr2	8581501	8582000	Up	downstream2k		AC209784.3	0.480373	1.32737	-1.58932	0.0140757	chr3	181165501	181166500	Down	upstream2k		GRMZM2G003875	0.583652	0.230854	1.30107	0.0452489	chr8	62074001	62074500	Up	downstream2k
GRMZM2G012628	1.16009	0.499867	1.11022	0.04219	chr2	8581501	8582000	Up	genebody		AC209784.3	0.634147	0.192065	1.53109	0.0231482	chr3	181028001	181028500	Up	upstream2k		GRMZM2G003875	0.583652	0.230854	1.30107	0.0452489	chr8	62074001	62074500	Up	genebody
GRMZM2G012631	0.252999	0	5.1234	0.00367637	chr4	198549001	198549500	Up	genebody		AC209784.3_FG007	0.480373	1.32737	-1.58932	0.0140757	chr3	181165501	181166500	Down	genebody		GRMZM2G003909	0.348649	0.80773	-1.19709	0.0292354	chr1	119420501	119421000	Down	downstream2k
GRMZM2G012648	0.258068	0	5.10766	0.0237748	chr4	45779501	45780000	Up	downstream2k		AC209819.3	0.4045	1.19282	-1.67387	0.020851	chr8	122592001	122592500	Down	upstream2k		GRMZM2G003909	0.348649	0.80773	-1.19709	0.0292354	chr1	119420501	119421000	Down	genebody
GRMZM2G012648	0.258068	0	5.10766	0.0237748	chr4	45779501	45780000	Up	genebody		AC209819.3	1.57516	0.654483	1.09888	0.0468093	chr8	122571001	122571500	Up	upstream2k		GRMZM2G003916	0.0395775	0.308302	-2.77416	0.0286713	chr10	124778501	124779000	Down	genebody
GRMZM2G012821	0.430855	0.134427	1.55079	0.0463104	chr4	7623501	7624000	Up	downstream2k		AC209819.3_FG005	1.57516	0.654483	1.09888	0.0468093	chr8	122571001	122571500	Up	genebody		GRMZM2G003916	0.0395775	0.308302	-2.77416	0.0286713	chr10	124778501	124779000	Down	upstream2k
GRMZM2G012891	0.38844	0.980875	-1.36097	0.0212682	chr7	137864001	137864500	Down	downstream2k		AC209819.3_FG008	0.4045	1.19282	-1.67387	0.020851	chr8	122592001	122592500	Down	genebody		GRMZM2G003917	0.0395775	0.308302	-2.77416	0.0286713	chr10	124778501	124779000	Down	upstream2k
GRMZM2G012926	1.37544	0.538547	1.24736	0.022156	chr5	39908001	39908500	Up	genebody		AC209828.3	1.07721	0.307172	1.62159	0.0173791	chr8	25198501	25199000	Up	downstream2k		GRMZM2G003970	4.46745	1.26038	1.83735	2.7e-07	chr4	21242001	21243000	Up	upstream2k
GRMZM2G012926	1.37544	0.538547	1.24736	0.022156	chr5	39908001	39908500	Up	upstream2k		AC209858.4	2.94596	6.49649	-1.231	0.0295334	chr1	11301501	11302000	Down	upstream2k		GRMZM2G003984	0.23475	0.692283	-1.54724	0.0164508	chr1	48960501	48961000	Down	genebody
GRMZM2G012980	1.60091	0.615644	1.29545	0.00475794	chr5	42256001	42256500	Up	genebody		AC209859.2	0.0972317	0.548536	-2.6002	0.00498174	chr6	128136001	128137000	Down	upstream2k		GRMZM2G003984	2.78942	1.36482	1.01448	0.00855373	chr1	48996501	48997000	Up	upstream2k
GRMZM2G013060	0.29381	0.0384989	2.63281	0.0311761	chr8	161479001	161479500	Up	genebody		AC209859.2_FG006	0.0972317	0.548536	-2.6002	0.00498174	chr6	128136001	128137000	Down	genebody		GRMZM2G003992	0.513331	1.11597	-1.11446	0.0475239	chr2	189922001	189922500	Down	downstream2k
GRMZM2G013100	0.117021	0.40333	-1.78868	0.0387261	chr8	134257501	134258000	Down	downstream2k		AC209860.3	1.23786	3.43497	-1.56353	0.0178263	chr8	106971001	106972000	Down	upstream2k		GRMZM2G004006	2.21673	0.606329	1.83997	0.000122322	chr8	6856501	6857500	Up	downstream2k
GRMZM2G013100	0.117021	0.40333	-1.78868	0.0387261	chr8	134257501	134258000	Down	genebody		AC209860.3_FG001	1.21676	0.442499	1.28575	0.033961	chr8	106970001	106970500	Up	genebody		GRMZM2G004006	2.21673	0.606329	1.83997	0.000122322	chr8	6856501	6857500	Up	genebody
GRMZM2G013191	1.01264	0.38485	1.31099	0.0164837	chr4	190585001	190585500	Up	upstream2k		AC209877.3	3.55283	1.1729	1.44453	0.00110647	chr9	92798001	92799000	Up	upstream2k		GRMZM2G004036	0.584249	1.23065	-1.07221	0.016518	chr1	285463001	285463500	Down	downstream2k
GRMZM2G013206	1.1897	0.481128	1.20981	0.0309518	chr1	290542501	290543000	Up	upstream2k		AC209877.3_FG002	0.986503	2.23002	-1.27934	0.0355108	chr9	92788001	92788500	Down	genebody		GRMZM2G004057	1.29568	0.451879	1.62539	0.0058397	chr1	233957001	233958000	Up	genebody
GRMZM2G013283	0.34105	0.0576985	3.30857	0.0200458	chr2	51085501	51086500	Up	genebody		AC209946.4_FG001	0.0223605	0.288652	-3.5438	0.00843675	chr6	73967501	73968000	Down	genebody		GRMZM2G004057	1.29568	0.451879	1.62539	0.0058397	chr1	233957001	233958000	Up	upstream2k
GRMZM2G013357	1.449	0.625234	1.13164	0.0165527	chr2	86875501	86876500	Up	downstream2k		AC209962.3	1.19378	3.00885	-1.71337	0.00807202	chr8	107621501	107622500	Down	downstream2k		GRMZM2G004090	0.0379663	0.326832	-2.86173	0.0103866	chr9	91135501	91136000	Down	genebody
GRMZM2G013357	2.05689	0.807967	1.34426	0.00362691	chr2	86878501	86880500	Up	downstream2k		AC209962.3	1.19378	3.00885	-1.71337	0.00807202	chr8	107621501	107622500	Down	upstream2k		GRMZM2G004259	0.507719	0.0963073	2.29925	0.0113323	chr1	21461501	21462000	Up	downstream2k
GRMZM2G013357	1.449	0.625234	1.13164	0.0165527	chr2	86875501	86876500	Up	genebody		AC209962.3_FG004	1.19378	3.00885	-1.71337	0.00807202	chr8	107621501	107622500	Down	genebody		GRMZM2G004259	0.443025	0.105663	3.18154	0.0178549	chr1	21456501	21457500	Up	genebody
GRMZM2G013357	2.05689	0.807967	1.34426	0.00362691	chr2	86878501	86880500	Up	upstream2k		AC209976.3	0.142957	0.519047	-1.97234	0.0152396	chr5	92736001	92736500	Down	upstream2k		GRMZM2G004330	0.298832	0.0384491	2.74015	0.038732	chr8	146012001	146012500	Up	upstream2k
GRMZM2G013456	1.64115	0.769191	1.00662	0.0459181	chr8	141541001	141541500	Up	upstream2k		AC209987.4	0.905108	0.269513	1.54187	0.0443442	chr5	46856001	46856500	Up	downstream2k		GRMZM2G004354	1.26519	0.518207	1.26338	0.0236594	chr8	169438001	169438500	Up	upstream2k
GRMZM2G013471	0.332867	0.076948	1.93738	0.0339241	chr3	29968501	29969000	Up	upstream2k		AC209987.4	0.346213	1.07652	-1.77411	0.00274769	chr5	46852501	46853000	Down	upstream2k		GRMZM2G004375	1.28472	0.211285	2.57479	6.64e-06	chr6	1247001	1248000	Up	downstream2k
GRMZM2G013761	0.582283	0.191955	1.50518	0.030926	chr4	21726001	21726500	Up	downstream2k		AC210003.2	0.0223605	0.250203	-3.33299	0.0236227	chr2	4221001	4221500	Down	downstream2k		GRMZM2G004396	1.28472	0.211285	2.57479	6.64e-06	chr6	1247001	1248000	Up	downstream2k
GRMZM2G013765	0.71169	0.211485	1.6174	0.0481033	chr2	84404001	84404500	Up	downstream2k		AC210003.2	2.03383	0.845949	1.10718	0.0359698	chr2	4196001	4197000	Up	downstream2k		GRMZM2G004459	0.294161	0.0382792	2.71183	0.0194384	chr1	291871001	291871500	Up	genebody
GRMZM2G013814	0.655035	0.192405	1.9608	0.0121408	chr9	142100001	142101000	Up	downstream2k		AC210003.2	0.0826589	0.327561	-2.06293	0.0461155	chr2	4199001	4199500	Down	upstream2k		GRMZM2G004475	0.295863	0.038619	2.73322	0.0496663	chr7	98433001	98433500	Up	downstream2k
GRMZM2G013915	0.965353	1.94294	-1.05566	0.0246844	chr2	156506501	156507000	Down	genebody		AC210003.2_FG015	0.0826589	0.327561	-2.06293	0.0461155	chr2	4199001	4199500	Down	genebody		GRMZM2G004475	0.940838	0.211945	2.09554	0.00912721	chr7	98439501	98440000	Up	genebody
GRMZM2G013920	0.585523	0.172696	1.64992	0.0264083	chr7	22374501	22375000	Up	upstream2k		AC210005.3_FG002	1.15923	2.11492	-1.00155	0.0434597	chr1	176459501	176460000	Down	genebody		GRMZM2G004483	0.0599185	0.443458	-2.7698	0.0301705	chr9	115791001	115791500	Down	downstream2k
GRMZM2G013956	1.73822	0.749111	1.1285	0.017679	chr9	102110501	102111000	Up	upstream2k		AC210013.4	0.640921	0.153776	1.86404	0.0196362	chr5	3345001	3345500	Up	downstream2k		GRMZM2G004516	0.0599185	0.443458	-2.7698	0.0301705	chr9	115791001	115791500	Down	downstream2k
GRMZM2G013987	0.316427	0.922107	-1.64128	0.0293508	chr1	89787001	89787500	Down	genebody		AC210013.4	2.71339	1.13465	1.07379	0.0239339	chr5	3350001	3351000	Up	downstream2k		GRMZM2G004544	0.796703	0.231014	1.74345	0.00551014	chr9	115797001	115797500	Up	downstream2k
GRMZM2G014004	0.488945	0.153786	1.55237	0.0257147	chr4	196723501	196724000	Up	upstream2k		AC210013.4	0.640921	0.153776	1.86404	0.0196362	chr5	3345001	3345500	Up	upstream2k		GRMZM2G004593	3.04925	1.42364	1.08654	0.00471181	chr3	30564001	30564500	Up	downstream2k
GRMZM2G014069	4.25043	2.01963	1.00165	0.000980293	chr4	51505001	51505500	Up	genebody		AC210013.4	4.03787	1.61422	1.15506	0.00997942	chr5	3424501	3425000	Up	upstream2k		GRMZM2G004653	0.605903	0.19249	1.60668	0.020735	chr3	174384501	174385500	Up	upstream2k
GRMZM2G014069	4.25043	2.01963	1.00165	0.000980293	chr4	51505001	51505500	Up	upstream2k		AC210013.4_FG009	0.0792664	0.462038	-2.58228	0.00367437	chr5	3348501	3349000	Down	genebody		GRMZM2G004663	0.468486	0.115737	1.94684	0.0190839	chr3	98219501	98220000	Up	upstream2k
GRMZM2G014091	0.50333	0.0960275	2.2496	0.0100429	chr8	24416001	24416500	Up	downstream2k		AC210013.4_FG011	0.460043	0.038389	3.20927	0.0107174	chr5	3395001	3395500	Up	genebody		GRMZM2G004690	1.00416	0.423139	1.22826	0.0250566	chr8	171561001	171561500	Up	genebody
GRMZM2G014091	0.50333	0.0960275	2.2496	0.0100429	chr8	24416001	24416500	Up	genebody		AC210023.3	1.08569	0.375065	1.3932	0.0161909	chr1	263298501	263299500	Up	upstream2k		GRMZM2G004694	1.24485	0.538411	1.1884	0.0201274	chr7	160850001	160851000	Up	downstream2k
GRMZM2G014116	0.038067	0.345791	-2.99473	0.00928981	chr5	216587501	216588000	Down	downstream2k		AC210027.3	3.7567	1.53918	1.12598	0.010481	chr7	130211501	130212000	Up	downstream2k		GRMZM2G004694	1.24485	0.538411	1.1884	0.0201274	chr7	160850001	160851000	Up	genebody
GRMZM2G014116	0.038067	0.345791	-2.99473	0.00928981	chr5	216587501	216588000	Down	genebody		AC210154.3	0.368572	0.0578685	2.39913	0.0213933	chr6	121353501	121354000	Up	upstream2k		GRMZM2G004696	0.643914	0.134427	2.19265	0.00206566	chr3	10079501	10080000	Up	genebody
GRMZM2G014119	0.256733	0.653894	-1.41517	0.0448863	chr6	96004501	96005000	Down	genebody		AC210158.3	0.216136	0.922887	-2.23309	0.0024186	chr9	10903501	10904500	Down	downstream2k		GRMZM2G004699	0.642973	1.3851	-1.11264	0.0151303	chr4	191761001	191761500	Down	downstream2k
GRMZM2G014300	0.589181	0.134636	1.9887	0.0239948	chr6	143498501	143499000	Up	genebody		AC210158.3	0.216136	0.922887	-2.23309	0.0024186	chr9	10903501	10904500	Down	upstream2k		GRMZM2G004699	0.96976	0.346141	1.46194	0.00744717	chr4	191756501	191757000	Up	genebody
GRMZM2G014346	0.583349	0.153726	1.82218	0.0107858	chr8	149456001	149456500	Up	downstream2k		AC210158.3_FG003	0.216136	0.922887	-2.23309	0.0024186	chr9	10903501	10904500	Down	genebody		GRMZM2G004699	0.96976	0.346141	1.46194	0.00744717	chr4	191756501	191757000	Up	upstream2k
GRMZM2G014409	0.0970724	0.346071	-1.81454	0.0453934	chr4	212182501	212183000	Down	genebody		AC210169.3	1.88069	0.730152	1.17678	0.0339481	chr5	28463501	28464000	Up	upstream2k		GRMZM2G004736	0.546627	1.2309	-1.16344	0.0165639	chr1	71539001	71539500	Down	upstream2k
GRMZM2G014409	0.0970724	0.346071	-1.81454	0.0453934	chr4	212182501	212183000	Down	upstream2k		AC210173.4	2.98504	1.14523	1.23733	0.0174668	chr1	224105501	224106500	Up	downstream2k		GRMZM2G004741	0.659584	0.173305	1.87916	0.0242868	chr4	226529501	226530000	Up	downstream2k
GRMZM2G014427	1.76912	0.672283	1.32291	0.00416695	chr5	41971501	41972000	Up	downstream2k		AC210173.4_FG005	2.98504	1.14523	1.23733	0.0174668	chr1	224105501	224106500	Up	genebody		GRMZM2G004768	0.372556	0	5.70957	0.000248249	chr5	192310501	192311000	Up	downstream2k
GRMZM2G014427	1.76912	0.672283	1.32291	0.00416695	chr5	41971501	41972000	Up	genebody		AC210193.4	1.47085	0.547396	1.29479	0.0247336	chr3	196632001	196633000	Up	upstream2k		GRMZM2G004768	1.28944	0.615045	1.05114	0.0222938	chr5	192320501	192321000	Up	upstream2k
GRMZM2G014452	0.340975	0.0575286	2.41806	0.0267364	chr3	180052001	180053000	Up	genebody		AC210199.4	2.53718	0.902497	1.30922	0.0228649	chr9	104195001	104195500	Up	downstream2k		GRMZM2G004917	2.9131	1.4427	1.00525	0.00803017	chr6	160228001	160228500	Up	downstream2k
GRMZM2G014452	0.340975	0.0575286	2.41806	0.0267364	chr3	180052001	180053000	Up	upstream2k		AC210202.3_FG008	0.337416	0.940977	-1.5931	0.0410975	chr3	210596001	210596500	Down	genebody		GRMZM2G004927	0.29331	0.0576985	2.19558	0.0351912	chr3	228806501	228807000	Up	genebody
GRMZM2G014463	0.0970724	0.346071	-1.81454	0.0453934	chr4	212182501	212183000	Down	upstream2k		AC210254.4	0.775083	0.192515	1.83433	0.00781257	chr1	148930501	148931000	Up	upstream2k		GRMZM2G004927	0.29331	0.0576985	2.19558	0.0351912	chr3	228806501	228807000	Up	upstream2k
GRMZM2G014508	1.76912	0.672283	1.32291	0.00416695	chr5	41971501	41972000	Up	downstream2k		AC210280.4_FG002	0.346209	0.807889	-1.36	0.0320968	chr9	104399501	104400000	Down	genebody		GRMZM2G004932	2.9131	1.4427	1.00525	0.00803017	chr6	160228001	160228500	Up	downstream2k
GRMZM2G014508	1.76912	0.672283	1.32291	0.00416695	chr5	41971501	41972000	Up	genebody		AC210302.3	0	0.289003	-5.4137	0.00232434	chr1	296840501	296841000	Down	downstream2k		GRMZM2G004988	0.395775	0	5.7778	0.00333141	chr3	135325001	135325500	Up	genebody
GRMZM2G014534	0.428261	0.115627	1.77713	0.0362862	chr2	13347001	13347500	Up	upstream2k		AC210314.3	0.294712	0	5.28762	0.00144168	chr9	141144501	141145000	Up	downstream2k		GRMZM2G004996	0.409074	0.134537	1.54271	0.0494292	chr1	232238501	232239000	Up	genebody
GRMZM2G014618	0.370439	0.0960876	1.79456	0.0396406	chr5	7594501	7595000	Up	downstream2k		AC210314.3	0.644311	1.55786	-1.41522	0.00473083	chr9	141148501	141149000	Down	upstream2k		GRMZM2G004996	0.409074	0.134537	1.54271	0.0494292	chr1	232238501	232239000	Up	upstream2k
GRMZM2G014672	0.274433	0.0193095	3.3449	0.00880616	chr5	7602001	7602500	Up	downstream2k		AC210314.3_FG006	0.644311	1.55786	-1.41522	0.00473083	chr9	141148501	141149000	Down	genebody		GRMZM2G005000	0.888993	0.38463	1.19244	0.0414165	chr3	179266501	179267000	Up	upstream2k
GRMZM2G014672	0.274433	0.0193095	3.3449	0.00880616	chr5	7602001	7602500	Up	genebody		AC210413.3	0.45324	1.2902	-1.64663	0.00590006	chr8	125932501	125933000	Down	upstream2k		GRMZM2G005013	0.145469	0.461418	-1.822	0.0309474	chr9	9730001	9731000	Down	downstream2k
GRMZM2G014788	0.193574	0.577845	-1.60517	0.0497301	chr8	37239501	37240000	Down	genebody		AC210593.3	0.996683	2.40372	-1.35909	0.0400004	chr3	105973501	105974000	Down	upstream2k		GRMZM2G005043	2.635	1.14533	1.34401	0.00131926	chr1	18888001	18889000	Up	upstream2k
GRMZM2G014805	0.775438	0.268673	1.44515	0.034422	chr3	106368501	106369000	Up	downstream2k		AC210593.3_FG001	0.996683	2.40372	-1.35909	0.0400004	chr3	105973501	105974000	Down	genebody		GRMZM2G005199	0.3128	0.0384989	2.78732	0.0265669	chr5	25502001	25502500	Up	downstream2k
GRMZM2G014826	1.11787	0.383561	1.43583	0.0425021	chr5	155562501	155563000	Up	downstream2k		AC210595.3	1.12332	0.40441	1.31082	0.0315648	chr9	43531501	43532000	Up	downstream2k		GRMZM2G005199	0.874934	0.269753	1.67058	0.00738918	chr5	25492501	25493000	Up	genebody
GRMZM2G014955	0.470331	0.154126	1.48962	0.0446768	chr1	278733501	278734000	Up	genebody		AC210616.4	0.803542	0.365186	-1.59974	0.0208464	chr4	124306501	124307500	Down	downstream2k		GRMZM2G005205	0.313398	0.0192494	3.58687	0.00350824	chr3	134800001	134800500	Up	downstream2k
GRMZM2G014975	0.291561	0.038389	2.64675	0.0169654	chr4	28054001	28054500	Up	downstream2k		AC210616.4	1.29806	0.38515	1.55703	0.0161087	chr4	124197501	124198000	Up	downstream2k		GRMZM2G005233	1.9602	0.922696	1.07848	0.0172885	chr5	166514501	166515000	Up	genebody
GRMZM2G015234	0.408087	0.0384989	3.11953	0.00329267	chr1	17619501	17620000	Up	genebody		AC210663.3	0.0792664	0.40406	-2.39192	0.00627621	chr10	111657501	111658000	Down	downstream2k		GRMZM2G005278	1.3257	0.442559	1.55898	0.000891287	chr6	96379501	96380000	Up	genebody
GRMZM2G015277	0.0580152	0.346871	-2.49853	0.0276341	chr3	68362501	68363000	Down	downstream2k		AC210669.3	0.907339	0.259753	1.82234	0.0141259	chr8	52846001	52848000	Up	downstream2k		GRMZM2G005278	1.3257	0.442559	1.55898	0.000891287	chr6	96379501	96380000	Up	upstream2k
GRMZM2G015281	0.368266	0.0768982	2.10721	0.0255591	chr1	37723501	37724000	Up	downstream2k		AC210669.3	2.66595	1.11614	1.09077	0.0160436	chr8	52842501	52843000	Up	upstream2k		GRMZM2G005281	0.599412	0.135046	2.08963	0.0100121	chr1	240729001	240729500	Up	genebody
GRMZM2G015281	0.253645	0.038389	2.46755	0.0423548	chr1	37720501	37721000	Up	upstream2k		AC210670.4_FG006	1.12068	2.77086	-1.39544	0.0340621	chr7	93775001	93775500	Down	genebody		GRMZM2G005304	1.7372	0.663528	1.44082	0.00132594	chr8	142687001	142688000	Up	downstream2k
GRMZM2G015287	0.876395	0.307232	1.43354	0.0138832	chr8	68449001	68449500	Up	downstream2k		AC210678.3	2.09209	0.711522	1.38907	0.00444092	chr2	17881501	17882000	Up	downstream2k		GRMZM2G005310	0.563057	0.211534	1.37411	0.0462116	chr2	10347501	10348000	Up	genebody
GRMZM2G015289	0.331533	0.0575887	2.31944	0.0162325	chr3	226270501	226271000	Up	upstream2k		AC210834.4	1.51486	0.482087	1.47683	0.0345061	chr1	13401501	13402000	Up	downstream2k		GRMZM2G005365	0.878664	0.36623	1.2391	0.0465572	chr5	9254501	9255000	Up	upstream2k
GRMZM2G015384	0.11603	0.442559	-1.92827	0.0257024	chr1	2880501	2881000	Down	genebody		AC210834.4	1.51486	0.482087	1.47683	0.0345061	chr1	13401501	13402000	Up	upstream2k		GRMZM2G005444	0.891962	0.4035	1.12552	0.0423062	chr3	174575501	174576000	Up	downstream2k
GRMZM2G015395	0.72516	0.211385	1.66022	0.0220535	chr2	195765501	195766000	Up	upstream2k		AC210848.3	1.54605	0.634663	1.10541	0.047373	chr5	89753501	89754000	Up	upstream2k		GRMZM2G005456	1.32655	0.38469	1.75951	0.000244345	chr9	58373001	58373500	Up	genebody
GRMZM2G015441	2.67591	5.55918	-1.08463	0.0148712	chr5	160157001	160157500	Down	genebody		AC210883.4	0.275744	0.0384491	2.48513	0.0314322	chr5	19207001	19207500	Up	upstream2k		GRMZM2G005456	1.32655	0.38469	1.75951	0.000244345	chr9	58373001	58373500	Up	upstream2k
GRMZM2G015520	0.449963	0.153676	1.43593	0.0481542	chr7	144572001	144572500	Up	downstream2k		AC210892.4	1.60971	0.529441	1.55602	0.0111964	chr3	28640001	28641000	Up	downstream2k		GRMZM2G005480	0.387375	0.0961974	1.92368	0.029995	chr1	87579501	87580000	Up	genebody
GRMZM2G015592	0.570223	0.076778	2.70204	0.00260614	chr3	229745501	229746000	Up	downstream2k		AC210892.4	4.10325	1.58725	1.72387	0.00461728	chr3	28636501	28637500	Up	upstream2k		GRMZM2G005516	0.137969	0.692503	-2.29223	0.00141142	chr3	106115001	106115500	Down	upstream2k
GRMZM2G015592	0.570223	0.076778	2.70204	0.00260614	chr3	229745501	229746000	Up	genebody		AC211164.5	1.93834	0.634524	1.4523	0.00313638	chr2	192994501	192995000	Up	upstream2k		GRMZM2G005522	0.975788	0.307502	1.63956	0.00900998	chr9	19293501	19294000	Up	genebody
GRMZM2G015596	0.75705	0.288843	1.31955	0.0418831	chr3	177069001	177069500	Up	genebody		AC211175.3	0.656505	0.0961373	2.53249	0.00183062	chr3	199929501	199930000	Up	upstream2k		GRMZM2G005522	0.975788	0.307502	1.63956	0.00900998	chr9	19293501	19294000	Up	upstream2k
GRMZM2G015645	0.311929	0.0191396	3.51991	0.00656621	chr9	34552501	34553000	Up	genebody		AC211257.3	2.04007	4.65629	-1.27124	0.0435995	chr1	95788001	95788500	Down	upstream2k		GRMZM2G005540	0.601956	0.0961176	3.0555	0.000816669	chr3	134822501	134823500	Up	upstream2k
GRMZM2G015703	1.01927	0.38452	1.31599	0.0145053	chr7	169297501	169298000	Up	upstream2k		AC211257.3_FG002	1.07055	2.67442	-1.39397	0.0475066	chr1	95786001	95786500	Down	genebody		GRMZM2G005562	1.73627	0.692963	1.30421	0.0111733	chr5	82583501	82584000	Up	downstream2k
GRMZM2G015708	0.645367	0.249824	1.26885	0.0420722	chr6	3315501	3316000	Up	upstream2k		AC211332.4	0.398409	1.32692	-1.83121	0.018261	chr5	36376001	36377000	Down	downstream2k		GRMZM2G005622	0.193054	0.635053	-1.67429	0.0289439	chr6	21945501	21946000	Down	downstream2k
GRMZM2G015730	2.31425	0.981545	1.168	0.00316776	chr9	138396001	138396500	Up	downstream2k		AC211332.4	0.398409	1.32692	-1.83121	0.018261	chr5	36376001	36377000	Down	upstream2k		GRMZM2G005622	0.50781	1.01999	-1.00325	0.0401625	chr6	21938501	21939000	Down	upstream2k
GRMZM2G015793	0.645367	0.249824	1.26885	0.0420722	chr6	3315501	3316000	Up	upstream2k		AC211332.4_FG005	0.398409	1.32692	-1.83121	0.018261	chr5	36376001	36377000	Down	genebody		GRMZM2G005641	2.28528	0.712172	1.66352	9.61e-05	chr7	25513001	25514000	Up	downstream2k
GRMZM2G015869	0.468997	0.0961476	2.13601	0.00588649	chr10	12926001	12926500	Up	downstream2k		AC211357.4	0.216824	0.905366	-2.1498	0.0264805	chr5	212742501	212743000	Down	upstream2k		GRMZM2G005641	1.90478	0.711883	1.40236	0.00152658	chr7	25510001	25510500	Up	genebody
GRMZM2G015869	0.0580906	0.307583	-2.31157	0.0305246	chr10	12934001	12934500	Down	upstream2k		AC211357.4_FG004	0.320463	0.0577586	2.18928	0.0255075	chr5	212738501	212739000	Up	genebody		GRMZM2G005641	1.90478	0.711883	1.40236	0.00152658	chr7	25510001	25510500	Up	upstream2k
GRMZM2G015892	1.81698	0.538637	1.67223	0.000280112	chr1	288260001	288261000	Up	upstream2k		AC211390.3	1.67655	0.634114	1.35163	0.0292454	chr1	97047501	97049000	Up	downstream2k		GRMZM2G005664	0.291192	0.80792	-1.45204	0.0250827	chr9	59367501	59368000	Down	genebody
GRMZM2G015902	0.273938	0	5.2338	0.00139543	chr1	64605001	64605500	Up	genebody		AC211390.3_FG001	0.665288	0.172915	1.74005	0.0290509	chr1	97043501	97044000	Up	genebody		GRMZM2G005732	0.756111	0.307792	1.27218	0.0334129	chr7	175016001	175016500	Up	genebody
GRMZM2G015925	1.12722	0.538317	1.00411	0.0386706	chr1	219954501	219955000	Up	downstream2k		AC211394.4	1.22292	0.36646	1.59721	0.0434051	chr9	95261001	95261500	Up	downstream2k		GRMZM2G005732	0.627049	0.230564	1.40128	0.0373332	chr7	175026501	175027000	Up	upstream2k
GRMZM2G015925	0.371354	0.846278	-1.25069	0.0186105	chr1	219946001	219946500	Down	genebody		AC211401.4	0.317079	0.0384989	2.67602	0.0387697	chr1	271251501	271252000	Up	upstream2k		GRMZM2G005737	0.967805	0.308032	1.6219	0.00498022	chr4	39366001	39366500	Up	downstream2k
GRMZM2G015955	1.31496	0.531803	1.37279	0.0192532	chr6	132446501	132448000	Up	upstream2k		AC211401.4_FG003	0.317079	0.0384989	2.67602	0.0387697	chr1	271251501	271252000	Up	genebody		GRMZM2G005753	0.99765	0.422689	1.21219	0.0220833	chr3	129580001	129580500	Up	downstream2k
GRMZM2G016184	0.680841	0.220975	3.21378	0.016468	chr5	14347501	14348500	Up	upstream2k		AC211413.4	0.618573	0.153896	1.8053	0.0164099	chr9	91766501	91767000	Up	upstream2k		GRMZM2G005753	3.44777	1.36403	1.32741	0.0140379	chr3	129581001	129582000	Up	genebody
GRMZM2G016259	0.117021	0.40446	-1.79173	0.0410736	chr2	232831501	232832000	Down	downstream2k		AC211471.3_FG003	0.14974	0.673348	-2.21876	0.0111219	chr7	171633001	171634000	Down	genebody		GRMZM2G005788	0.337305	0.0576385	2.40009	0.0361645	chr3	4064501	4065000	Up	genebody
GRMZM2G016457	0.0779634	0.327162	-2.04316	0.0378039	chr3	106410001	106410500	Down	genebody		AC211474.3_FG006	0.285919	0.0384989	2.54947	0.0461197	chr8	16756001	16756500	Up	genebody		GRMZM2G005788	1.25103	0.422435	1.99743	0.00502601	chr3	4065501	4066500	Up	upstream2k
GRMZM2G016503	1.53116	0.667126	1.28228	0.0184828	chr6	161844001	161845500	Up	genebody		AC211532.3	3.64432	1.59642	1.03424	0.0153747	chr6	358501	359000	Up	downstream2k		GRMZM2G005825	0.626452	0.211035	1.51733	0.0499164	chr3	188983001	188983500	Up	upstream2k
GRMZM2G016503	1.53116	0.667126	1.28228	0.0184828	chr6	161844001	161845500	Up	upstream2k		AC211532.3_FG001	3.64432	1.59642	1.03424	0.0153747	chr6	358501	359000	Up	genebody		GRMZM2G005848	0.726487	0.182885	2.09947	0.0100468	chr10	10791501	10792500	Up	genebody
GRMZM2G016561	0.583155	0.115497	2.24318	0.0425753	chr3	144129501	144130000	Up	upstream2k		AC211651.4	0.105022	0.605915	-2.62954	0.00275744	chr7	11186501	11187500	Down	upstream2k		GRMZM2G005859	0.385764	0.0771179	2.21722	0.0222104	chr10	130535501	130536000	Up	upstream2k
GRMZM2G016622	2.09248	0.865277	1.19848	0.0087814	chr7	38037001	38037500	Up	upstream2k		AC211651.4_FG001	0.663274	0.211534	1.4731	0.0397374	chr7	11194001	11194500	Up	genebody		GRMZM2G005909	0.0775438	0.4048	-2.28021	0.0270203	chr5	193710501	193711000	Down	genebody
GRMZM2G016640	0.352396	0.826899	-1.28926	0.0268475	chr3	193377001	193377500	Down	downstream2k		AC211669.4	0.792677	0.211644	1.71631	0.0106514	chr3	176097001	176097500	Up	downstream2k		GRMZM2G005909	0.0775438	0.4048	-2.28021	0.0270203	chr5	193710501	193711000	Down	upstream2k
GRMZM2G016720	0.427691	0.923117	-1.1572	0.024607	chr3	15903001	15903500	Down	downstream2k		AC211687.3	3.84617	1.71146	1.00832	0.017731	chr8	15877001	15877500	Up	downstream2k		GRMZM2G005938	2.80276	0.960561	1.5154	0.00121592	chr10	60241501	60242500	Up	genebody
GRMZM2G016727	0.0585857	0.375005	-2.6276	0.0142656	chr6	109163501	109164500	Down	upstream2k		AC211702.2	1.10911	2.36404	-1.50637	0.0268238	chr2	209318001	209319000	Down	upstream2k		GRMZM2G005938	2.80276	0.960561	1.5154	0.00121592	chr10	60241501	60242500	Up	upstream2k
GRMZM2G016805	0.658762	0.211155	1.54176	0.0482985	chr4	193528501	193529000	Up	downstream2k		AC211702.2_FG002	1.10911	2.36404	-1.50637	0.0268238	chr2	209318001	209319000	Down	genebody		GRMZM2G005955	0.52739	1.19386	-1.16742	0.0390432	chr1	212390501	212391000	Down	genebody
GRMZM2G016844	0.56523	0.192295	1.46298	0.027882	chr2	212562501	212563000	Up	genebody		AC211737.3_FG012	0	0.288942	-5.41342	0.00205153	chr5	193211501	193212000	Down	genebody		GRMZM2G005955	0.50933	0.115177	2.05367	0.0281681	chr1	212405501	212406000	Up	upstream2k
GRMZM2G016844	0.56523	0.192295	1.46298	0.027882	chr2	212562501	212563000	Up	upstream2k		AC211740.3	0.295402	0.038589	2.66171	0.0318297	chr9	26598001	26599000	Up	upstream2k		GRMZM2G005977	1.10255	0.519577	1.06856	0.0382734	chr1	228980501	228981000	Up	downstream2k
GRMZM2G016892	1.84751	0.827209	1.08679	0.0104828	chr1	297884001	297884500	Up	upstream2k		AC211740.3_FG005	0.295402	0.038589	2.66171	0.0318297	chr9	26598001	26599000	Up	genebody		GRMZM2G005990	0.560342	0.173326	1.64641	0.0261552	chr2	221995501	221996000	Up	downstream2k
GRMZM2G016930	1.79075	0.826979	1.03806	0.0147683	chr9	16498501	16499000	Up	genebody		AC211756.4	0.150747	0.519062	-1.91234	0.00975342	chr2	149039001	149040000	Down	downstream2k		GRMZM2G005996	0.0775438	0.4048	-2.28021	0.0270203	chr5	193710501	193711000	Down	downstream2k
GRMZM2G016930	1.79075	0.826979	1.03806	0.0147683	chr9	16498501	16499000	Up	upstream2k		AC211756.4_FG001	0.150747	0.519062	-1.91234	0.00975342	chr2	149039001	149040000	Down	genebody		GRMZM2G006019	0.685251	0.183	1.92939	0.0248977	chr1	228995001	228996000	Up	downstream2k
GRMZM2G016973	0.312155	0.768381	-1.33702	0.0324828	chr5	55110501	55111000	Down	genebody		AC211764.3	0.370586	0.0383641	3.03489	0.0141167	chr7	152862501	152863500	Up	downstream2k		GRMZM2G006069	1.31339	0.577195	1.16644	0.0292289	chr4	240239001	240239500	Up	genebody
GRMZM2G016973	0.312155	0.768381	-1.33702	0.0324828	chr5	55110501	55111000	Down	upstream2k		AC211887.3	0.412602	0.0674683	2.46436	0.0118351	chr1	187097001	187098000	Up	downstream2k		GRMZM2G006069	1.31339	0.577195	1.16644	0.0292289	chr4	240239001	240239500	Up	upstream2k
GRMZM2G017045	0.0199482	0.288333	-3.52939	0.00912358	chr1	201664001	201664500	Down	upstream2k		AC211887.3	0.25815	0.77911	-1.70431	0.0417522	chr1	187038001	187039000	Down	upstream2k		GRMZM2G006107	0.059665	0.34668	-2.4145	0.0474259	chr5	111289001	111289500	Down	upstream2k
GRMZM2G017113	0.859955	0.307612	1.39064	0.0339167	chr4	215185501	215186000	Up	upstream2k		AC211887.3	0.412602	0.0674683	2.46436	0.0118351	chr1	187097001	187098000	Up	upstream2k		GRMZM2G006112	0.89638	0.36537	1.2776	0.0363231	chr9	81921001	81921500	Up	downstream2k
GRMZM2G017254	0.604631	0.249874	1.18683	0.0477812	chr1	16593001	16593500	Up	upstream2k		AC211887.3_FG006	0.412602	0.0674683	2.46436	0.0118351	chr1	187097001	187098000	Up	genebody		GRMZM2G006207	0.976989	0.365441	1.38178	0.0296807	chr6	157776001	157777000	Up	downstream2k
GRMZM2G017257	0.059425	0.327172	-2.41206	0.0206091	chr9	7192501	7193000	Down	genebody		AC211892.4	0.33604	0	5.47423	0.000489276	chr1	294987001	294987500	Up	downstream2k		GRMZM2G006229	1.25062	0.42281	1.53796	0.00179264	chr3	183437001	183437500	Up	downstream2k
GRMZM2G017268	0.758309	0.192515	1.87941	0.00285266	chr4	197252501	197253000	Up	upstream2k		AC211972.4	0.218829	0.596755	-1.56634	0.0368919	chr7	115910501	115911000	Down	upstream2k		GRMZM2G006229	0.567981	0.0960876	2.46584	0.00141742	chr3	183441501	183442000	Up	genebody
GRMZM2G017285	1.05605	0.441779	1.15698	0.044966	chr8	5295501	5296000	Up	upstream2k		AC211976.4	1.63208	0.692482	1.06632	0.0345379	chr2	90208501	90209000	Up	downstream2k		GRMZM2G006246	0.994427	0.211195	2.18801	0.000544639	chr5	26337501	26338000	Up	genebody
GRMZM2G017324	0.0771242	0.346651	-2.10665	0.0409011	chr4	168582001	168582500	Down	upstream2k		AC211976.4_FG002	1.63208	0.692482	1.06632	0.0345379	chr2	90208501	90209000	Up	genebody		GRMZM2G006246	0.994427	0.211195	2.18801	0.000544639	chr5	26337501	26338000	Up	upstream2k
GRMZM2G017349	1.79075	0.826979	1.03806	0.0147683	chr9	16498501	16499000	Up	upstream2k		AC212000.3	2.07378	0.845949	1.10583	0.0373858	chr5	37853501	37854000	Up	downstream2k		GRMZM2G006252	1.10934	0.403979	1.43297	0.0142542	chr4	188168001	188168500	Up	downstream2k
GRMZM2G017365	0.0771242	0.346651	-2.10665	0.0409011	chr4	168582001	168582500	Down	upstream2k		AC212000.3_FG001	1.76689	0.653824	1.24733	0.0209253	chr5	37856501	37857000	Up	genebody		GRMZM2G006252	1.10934	0.403979	1.43297	0.0142542	chr4	188168001	188168500	Up	genebody
GRMZM2G017400	1.15189	0.500127	1.13622	0.0383326	chr1	48001001	48001500	Up	downstream2k		AC212023.4	0.561019	1.61641	-1.60247	0.042878	chr1	224839501	224840000	Down	upstream2k		GRMZM2G006277	0.753351	0.22129	1.72563	0.0140254	chr3	166074501	166075500	Up	genebody
GRMZM2G017405	0.254216	0	5.17489	0.0144914	chr1	166949001	166949500	Up	genebody		AC212023.4	2.477	5.11506	-1.17433	0.00870759	chr1	224809501	224810000	Down	upstream2k		GRMZM2G006277	0.460339	0.0771179	2.4715	0.0159973	chr3	166077001	166077500	Up	upstream2k
GRMZM2G017584	0.486847	1.03818	-1.1326	0.0333881	chr1	166937001	166937500	Down	upstream2k		AC212023.4_FG006	0.561019	1.61641	-1.60247	0.042878	chr1	224839501	224840000	Down	genebody		GRMZM2G006290	2.0635	0.961796	1.08281	0.00482398	chr8	49012001	49012500	Up	downstream2k
GRMZM2G017634	0.0589299	0.326542	-2.41635	0.02375	chr7	20205001	20205500	Down	upstream2k		AC212068.4	0.87972	0.20172	1.99638	0.00804285	chr6	145383501	145384500	Up	downstream2k		GRMZM2G006341	0.580176	0.172816	1.70134	0.0200147	chr9	136770501	136771000	Up	downstream2k
GRMZM2G017654	1.76347	0.404049	2.02855	3.46e-05	chr2	3780001	3780500	Up	genebody		AC212189.3_FG003	1.76767	4.51724	-1.44028	0.011145	chr4	227615501	227616500	Down	genebody		GRMZM2G006377	0.254837	0.0384491	2.50651	0.032161	chr6	157784001	157784500	Up	downstream2k
GRMZM2G017654	1.76347	0.404049	2.02855	3.46e-05	chr2	3780001	3780500	Up	upstream2k		AC212216.4	0.355006	0.0384989	2.84223	0.00928044	chr7	152989501	152990000	Up	upstream2k		GRMZM2G006377	0.254837	0.0384491	2.50651	0.032161	chr6	157784001	157784500	Up	genebody
GRMZM2G017671	0.881452	1.93235	-1.18499	0.0223268	chr6	47688001	47689000	Down	downstream2k		AC212216.4_FG003	0.355006	0.0384989	2.84223	0.00928044	chr7	152989501	152990000	Up	genebody		GRMZM2G006377	0.976989	0.365441	1.38178	0.0296807	chr6	157776001	157777000	Up	upstream2k
GRMZM2G017671	0.85904	0.38458	1.07616	0.0374844	chr6	47691001	47691500	Up	downstream2k		AC212219.3_FG005	2.17917	0.58604	1.77037	0.00208593	chr1	44962001	44963000	Up	genebody		GRMZM2G006429	2.29952	1.05727	1.09811	0.00716451	chr9	136809501	136810000	Up	downstream2k
GRMZM2G017671	0.85904	0.38458	1.07616	0.0374844	chr6	47691001	47691500	Up	genebody		AC212225.3	0.68087	0.153457	1.9306	0.0214428	chr6	11165001	11165500	Up	downstream2k		GRMZM2G006468	1.52686	0.692202	1.11511	0.0308808	chr4	59679001	59679500	Up	upstream2k
GRMZM2G017730	0.0979871	0.365221	-1.89352	0.0307821	chr5	50785501	50786000	Down	downstream2k		AC212227.3	3.63211	1.26958	1.36251	0.00172506	chr4	31155001	31155500	Up	upstream2k		GRMZM2G006493	0.550863	0.153796	1.77598	0.0382176	chr10	13009001	13009500	Up	genebody
GRMZM2G017845	1.64045	0.442919	1.83158	0.00386525	chr6	52911001	52911500	Up	downstream2k		AC212287.4	0.856373	0.307622	1.30248	0.0447097	chr8	95686001	95686500	Up	downstream2k		GRMZM2G006505	2.35507	0.971665	1.56007	0.00296471	chr7	159946001	159947000	Up	downstream2k
GRMZM2G017845	0.996085	0.40326	1.22215	0.0297082	chr6	52904001	52904500	Up	genebody		AC212323.4	0.659895	0.115517	2.29548	0.00321112	chr1	179913501	179914000	Up	downstream2k		GRMZM2G006505	2.35507	0.971665	1.56007	0.00296471	chr7	159946001	159947000	Up	genebody
GRMZM2G017847	2.34705	1.03846	1.08422	0.00955456	chr5	59357501	59358000	Up	downstream2k		AC212351.4	3.54468	1.34546	1.23468	0.00535143	chr5	124590501	124591000	Up	upstream2k		GRMZM2G006626	3.27155	1.6163	1.00455	0.0047703	chr1	19097501	19098000	Up	genebody
GRMZM2G017941	0.330199	0.845609	-1.39465	0.0137642	chr2	150657501	150658000	Down	downstream2k		AC212353.4	1.46273	0.230624	2.48342	4.62e-05	chr9	3478501	3479000	Up	downstream2k		GRMZM2G006631	3.27155	1.6163	1.00455	0.0047703	chr1	19097501	19098000	Up	upstream2k
GRMZM2G017941	0.389129	0.0962077	1.87798	0.0295567	chr2	150655001	150655500	Up	genebody		AC212361.3	0.342825	0.0382792	2.79931	0.0119967	chr6	144625001	144625500	Up	downstream2k		GRMZM2G006672	2.19316	0.721536	1.58207	0.000980347	chr4	131055001	131056000	Up	genebody
GRMZM2G018020	1.30999	0.4044	1.61046	0.001313	chr6	127435501	127436000	Up	downstream2k		AC212394.4	1.31775	0.461358	1.36937	0.0287695	chr6	153382001	153382500	Up	downstream2k		GRMZM2G006672	2.19316	0.721536	1.58207	0.000980347	chr4	131055001	131056000	Up	upstream2k
GRMZM2G018022	0.541892	1.15469	-1.13607	0.0347298	chr3	152615001	152615500	Down	upstream2k		AC212447.3_FG001	0.728984	0.250104	1.3629	0.0371942	chr2	91359501	91360000	Up	genebody		GRMZM2G006704	0.289744	0.0384989	2.68195	0.0361921	chr1	147209501	147210000	Up	upstream2k
GRMZM2G018080	0.992544	0.442229	1.08011	0.0441946	chr1	11694001	11694500	Up	downstream2k		AC212449.4	0.813021	1.53864	-1.05769	0.0481035	chr5	174837001	174837500	Down	downstream2k		GRMZM2G006707	2.01063	0.962774	1.0428	0.0353724	chr5	181690001	181690500	Up	downstream2k
GRMZM2G018080	0.992544	0.442229	1.08011	0.0441946	chr1	11694001	11694500	Up	genebody		AC212449.4	0.193774	0.731006	-2.27734	0.0113811	chr5	174839001	174840000	Down	downstream2k		GRMZM2G006714	2.29952	1.05727	1.09811	0.00716451	chr9	136809501	136810000	Up	downstream2k
GRMZM2G018142	1.22609	0.442569	1.38294	0.00728032	chr8	77776501	77777000	Up	upstream2k		AC212449.4	0.728971	0.154176	2.03757	0.0129118	chr5	174841501	174842000	Up	upstream2k		GRMZM2G006721	0.54297	0.153956	1.76158	0.0150015	chr9	148057501	148058000	Up	upstream2k
GRMZM2G018146	0.721006	0.288712	1.22792	0.0432264	chr2	221799001	221799500	Up	genebody		AC212449.4_FG002	0.784564	1.62543	-1.23127	0.0297116	chr5	174910001	174911000	Down	genebody		GRMZM2G006732	0.489931	0.134526	1.80417	0.0328148	chr7	173080001	173080500	Up	downstream2k
GRMZM2G018228	0.33134	1.07606	-1.71795	0.00776041	chr8	28532001	28532500	Down	upstream2k		AC212449.4_FG006	0.193774	0.731006	-2.27734	0.0113811	chr5	174839001	174840000	Down	genebody		GRMZM2G006780	0.372719	0.0384989	3.03553	0.0121755	chr4	203708501	203709000	Up	downstream2k
GRMZM2G018238	0.864901	0.358628	1.19608	0.0352925	chr8	100952501	100954000	Up	upstream2k		AC212454.4	1.46035	0.519127	1.32659	0.0120177	chr8	15245501	15246500	Up	downstream2k		GRMZM2G006781	0.645779	0.038389	3.82651	1.71e-05	chr1	19941501	19942000	Up	downstream2k
GRMZM2G018251	0.25357	0.0382792	2.45725	0.0385198	chr4	240585501	240586000	Up	genebody		AC212463.3	1.72151	0.326882	2.2167	5.4e-05	chr1	187413501	187414000	Up	upstream2k		GRMZM2G006781	0.407463	0.0577483	2.6684	0.00789674	chr1	19945501	19946000	Up	genebody
GRMZM2G018417	0.509733	1.01994	-1.0721	0.0325554	chr1	8313501	8314000	Down	genebody		AC212565.3	0.261545	0.846179	-1.79338	0.0496455	chr8	16081501	16082000	Down	upstream2k		GRMZM2G006781	0.407463	0.0577483	2.6684	0.00789674	chr1	19945501	19946000	Up	upstream2k
GRMZM2G018573	0.274088	0.038619	2.57184	0.0480954	chr5	213306001	213306500	Up	genebody		AC212567.3_FG003	0.373978	0.0577483	2.40257	0.0210876	chr4	201434001	201434500	Up	genebody		GRMZM2G006791	0.686714	0.288383	1.218	0.0493303	chr5	172441001	172441500	Up	upstream2k
GRMZM2G018573	0.274088	0.038619	2.57184	0.0480954	chr5	213306001	213306500	Up	upstream2k		AC212581.3	1.76158	4.39328	-1.34718	0.0163732	chr8	6503501	6504500	Down	downstream2k		GRMZM2G006806	1.05451	0.461128	1.16526	0.0333466	chr3	141514501	141515000	Up	genebody
GRMZM2G018586	0.254904	0.0382792	2.44814	0.0426866	chr5	209343501	209344000	Up	upstream2k		AC212685.3	1.80278	0.78819	1.02284	0.0466401	chr7	48559001	48559500	Up	downstream2k		GRMZM2G006806	1.05451	0.461128	1.16526	0.0333466	chr3	141514501	141515000	Up	upstream2k
GRMZM2G018589	0.256389	0	5.1453	0.0185176	chr3	170411501	170412000	Up	genebody		AC212685.3	2.29473	0.787511	1.39425	0.0062138	chr7	48555501	48556000	Up	upstream2k		GRMZM2G006830	0.621365	0.115167	2.35161	0.00192233	chr9	136828001	136828500	Up	downstream2k
GRMZM2G018619	0.486981	1.45241	-1.61398	0.00142551	chr9	77764001	77765000	Down	genebody		AC212732.4	0.279139	0.0192494	3.29621	0.0201468	chr7	143890501	143891000	Up	upstream2k		GRMZM2G006878	0.243689	0.634484	-1.54827	0.0282632	chr7	6949001	6950000	Down	genebody
GRMZM2G018619	0.486981	1.45241	-1.61398	0.00142551	chr9	77764001	77765000	Down	upstream2k		AC212809.2	1.12733	0.307172	1.6797	0.0174612	chr1	89987001	89987500	Up	downstream2k		GRMZM2G006884	1.36095	0.557226	1.26953	0.00589098	chr9	136836001	136836500	Up	downstream2k
GRMZM2G018689	1.48438	0.615544	1.18721	0.00673992	chr10	127291001	127291500	Up	downstream2k		AC212835.3	1.15835	2.8608	-1.5112	0.0209862	chr2	21656001	21657500	Down	downstream2k		GRMZM2G006942	0.391195	0.0960378	1.93382	0.0315424	chr7	158502501	158503000	Up	downstream2k
GRMZM2G018756	0.256238	0.0192494	3.22634	0.0232211	chr2	31183001	31183500	Up	downstream2k		AC212835.3	0.354001	1.00966	-1.72602	0.00484794	chr2	21650001	21651000	Down	upstream2k		GRMZM2G006942	0.391195	0.0960378	1.93382	0.0315424	chr7	158502501	158503000	Up	genebody
GRMZM2G018757	1.14698	0.441709	1.32207	0.0289565	chr5	211047001	211047500	Up	upstream2k		AC212835.3_FG010	0.354001	1.00966	-1.72602	0.00484794	chr2	21650001	21651000	Down	genebody		GRMZM2G006942	1.27002	0.490038	1.37585	0.00676511	chr7	158506001	158507000	Up	upstream2k
GRMZM2G018813	0.410336	0.076948	2.22932	0.0183415	chr2	167190501	167191000	Up	downstream2k		AC212859.3	2.5511	1.00894	1.37301	0.0195308	chr2	26373001	26374000	Up	upstream2k		GRMZM2G006948	0.0599185	0.423139	-2.71263	0.00302344	chr10	124554501	124555000	Down	upstream2k
GRMZM2G018876	0.623019	0.154136	1.89387	0.0193311	chr2	34314001	34314500	Up	genebody		AC212859.3_FG007	0.577223	0.0863478	3.0106	0.0109921	chr2	26365501	26366500	Up	genebody		GRMZM2G006973	0.426102	0.115397	1.80703	0.0329116	chr9	24610001	24610500	Up	genebody
GRMZM2G018885	0.411477	0.0765583	2.25301	0.0285909	chr6	18708501	18709000	Up	downstream2k		AC212878.4	2.15591	4.19171	-1.06212	0.0496243	chr1	172656501	172657000	Down	downstream2k		GRMZM2G006973	0.522376	0.153896	1.70885	0.0227166	chr9	24611501	24612000	Up	upstream2k
GRMZM2G018885	0.411477	0.0765583	2.25301	0.0285909	chr6	18708501	18709000	Up	genebody		AC212878.4_FG001	2.15591	4.19171	-1.06212	0.0496243	chr1	172656501	172657000	Down	genebody		GRMZM2G006977	0.348649	0.038559	2.9574	0.00551775	chr1	22378001	22378500	Up	downstream2k
GRMZM2G018929	1.03732	0.461358	1.08241	0.0292804	chr1	127073501	127074000	Up	upstream2k		AC212887.3_FG005	0.371962	1.34661	-1.98998	0.000852851	chr6	117271001	117271500	Down	genebody		GRMZM2G006977	0.348649	0.038559	2.9574	0.00551775	chr1	22378001	22378500	Up	genebody
GRMZM2G018974	0.0589299	0.404449	-2.71876	0.00868977	chr1	300305501	300306000	Down	upstream2k		AC212976.3	0.415304	0.115507	1.6354	0.0436694	chr1	175320501	175321000	Up	upstream2k		GRMZM2G007055	2.21511	1.05725	1.05201	0.00461581	chr1	38879001	38879500	Up	downstream2k
GRMZM2G019056	1.18943	0.538607	1.05795	0.0384642	chr2	72237001	72237500	Up	upstream2k		AC213099.3	0.136181	0.500158	-1.97084	0.0189049	chr1	62894501	62895000	Down	downstream2k		GRMZM2G007063	0.310429	0.0770081	1.91274	0.0459071	chr5	4253001	4253500	Up	upstream2k
GRMZM2G019084	0.349308	0.0481288	3.57174	0.0212602	chr7	159570501	159571500	Up	upstream2k		AC213353.3	0.563725	1.52869	-1.57271	0.0275164	chr3	18339001	18340000	Down	downstream2k		GRMZM2G007103	1.85389	0.691908	1.40017	0.00087263	chr9	123084001	123085000	Up	downstream2k
GRMZM2G019085	1.18943	0.538607	1.05795	0.0384642	chr2	72237001	72237500	Up	genebody		AC213353.3	0.444452	0.942646	-1.22757	0.0369506	chr3	18338001	18338500	Down	upstream2k		GRMZM2G007188	1.12248	2.34591	-1.05755	0.00801953	chr1	22770001	22770500	Down	upstream2k
GRMZM2G019085	1.18943	0.538607	1.05795	0.0384642	chr2	72237001	72237500	Up	upstream2k		AC213353.3_FG004	0.444452	0.942646	-1.22757	0.0369506	chr3	18338001	18338500	Down	genebody		GRMZM2G007190	1.61966	0.712092	1.16409	0.0231973	chr7	148634001	148634500	Up	genebody
GRMZM2G019251	0.677795	0.230674	1.46051	0.0461642	chr2	158697001	158697500	Up	genebody		AC213398.3	1.61309	0.654004	1.1342	0.0357648	chr3	138332001	138332500	Up	upstream2k		GRMZM2G007195	1.78617	0.56762	1.66705	0.00470064	chr6	138436001	138437000	Up	upstream2k
GRMZM2G019260	0.154668	0.576026	-1.89588	0.0182819	chr1	34939501	34940000	Down	downstream2k		AC213463.3	0.368567	0.0768381	2.03047	0.0494578	chr5	13056501	13057000	Up	downstream2k		GRMZM2G007236	1.45969	0.672613	1.10375	0.0142869	chr8	25137001	25137500	Up	upstream2k
GRMZM2G019267	0.291292	0.0382792	2.67614	0.0347487	chr1	271029501	271030000	Up	genebody		AC213463.3	0.484391	0.115167	1.84281	0.0494404	chr5	13152501	13153000	Up	downstream2k		GRMZM2G007246	1.16613	0.462098	1.32095	0.0114579	chr5	4481501	4482000	Up	genebody
GRMZM2G019335	1.18405	0.38446	1.44426	0.020298	chr4	134047501	134048500	Up	genebody		AC213463.3	0.57183	0.0384989	3.53626	0.000514832	chr5	13058001	13058500	Up	upstream2k		GRMZM2G007246	1.16613	0.462098	1.32095	0.0114579	chr5	4481501	4482000	Up	upstream2k
GRMZM2G019335	1.18405	0.38446	1.44426	0.020298	chr4	134047501	134048500	Up	upstream2k		AC213463.3	2.43356	0.768711	1.48636	0.00239408	chr5	13204501	13205000	Up	upstream2k		GRMZM2G007249	0.709046	0.115257	2.47502	0.0234465	chr7	124316001	124317000	Up	upstream2k
GRMZM2G019358	0.897032	0.423139	1.00125	0.0483636	chr4	229170001	229170500	Up	downstream2k		AC213463.3_FG006	0.368567	0.0768381	2.03047	0.0494578	chr5	13056501	13057000	Up	genebody		GRMZM2G007252	1.85389	0.691908	1.40017	0.00087263	chr9	123084001	123085000	Up	downstream2k
GRMZM2G019358	0.897032	0.423139	1.00125	0.0483636	chr4	229170001	229170500	Up	genebody		AC213612.3_FG002	0.415685	1.26929	-1.68961	0.0245109	chr9	44499001	44500000	Down	genebody		GRMZM2G007256	0.329919	0.0577483	2.36821	0.0288693	chr2	9999001	9999500	Up	upstream2k
GRMZM2G019361	0.0390571	0.44196	-3.32429	0.00479851	chr1	288140001	288140500	Down	upstream2k		AC213621.5	0.456633	0.115337	1.77119	0.0261309	chr6	151776001	151776500	Up	downstream2k		GRMZM2G007258	1.17814	0.480818	3.21232	0.00840098	chr8	3203501	3204500	Up	upstream2k
GRMZM2G019363	1.02718	0.42241	1.21223	0.0360613	chr7	147243001	147243500	Up	upstream2k		AC213651.3	0.979083	3.03894	-1.6788	0.0475016	chr9	44671001	44671500	Down	downstream2k		GRMZM2G007276	0.366021	0.038619	3.02992	0.0103639	chr8	116308001	116308500	Up	genebody
GRMZM2G019386	0.507903	0.115177	1.99659	0.0158718	chr3	221699501	221700000	Up	genebody		AC213654.3	1.2046	0.423089	1.33592	0.0141181	chr3	187987001	187987500	Up	downstream2k		GRMZM2G007277	1.35843	0.278822	2.22456	0.00218986	chr4	204891001	204892000	Up	genebody
GRMZM2G019386	0.507903	0.115177	1.99659	0.0158718	chr3	221699501	221700000	Up	upstream2k		AC213654.3	2.37464	0.904756	1.22683	0.0135927	chr3	188077501	188078000	Up	upstream2k		GRMZM2G007288	0.548148	0.115737	2.16371	0.00895034	chr5	144619001	144619500	Up	upstream2k
GRMZM2G019430	1.22654	0.577155	1.02079	0.034132	chr9	118534001	118534500	Up	genebody		AC213654.3_FG006	2.37464	0.904756	1.22683	0.0135927	chr3	188077501	188078000	Up	genebody		GRMZM2G007347	2.18207	0.942496	1.23165	0.00198971	chr1	22742001	22743000	Up	downstream2k
GRMZM2G019443	0.370095	0.922857	-1.36541	0.014295	chr7	17157001	17157500	Down	downstream2k		AC213666.3	0.684265	0.231014	1.37896	0.0382309	chr4	24215001	24215500	Up	upstream2k		GRMZM2G007347	2.18207	0.942496	1.23165	0.00198971	chr1	22742001	22743000	Up	genebody
GRMZM2G019500	0.721996	0.288203	1.23223	0.0424462	chr2	1445001	1445500	Up	upstream2k		AC213769.3	0.30828	0.0192494	3.45428	0.0124732	chr3	202297501	202298000	Up	downstream2k		GRMZM2G007372	0.68179	0.192065	1.77691	0.0065667	chr5	84879001	84879500	Up	genebody
GRMZM2G019597	0.761893	0.288712	1.30442	0.0260962	chr4	239498001	239498500	Up	genebody		AC213779.3	0.310285	0.038619	2.64326	0.0266006	chr1	184901001	184901500	Up	downstream2k		GRMZM2G007372	0.969162	0.288833	1.71463	0.00266051	chr5	84875501	84876000	Up	upstream2k
GRMZM2G019626	0.213178	0.614925	-1.54969	0.0230496	chr7	31467501	31468000	Down	downstream2k		AC213800.3	1.0698	2.71194	-1.48321	0.00128036	chr6	136472001	136472500	Down	upstream2k		GRMZM2G007441	0.291446	0.0577586	2.19583	0.0357298	chr1	7310001	7310500	Up	upstream2k
GRMZM2G019641	0.294725	0.0384989	2.62948	0.0358336	chr1	231151501	231152000	Up	genebody		AC213800.3_FG001	1.0698	2.71194	-1.48321	0.00128036	chr6	136472001	136472500	Down	genebody		GRMZM2G007488	1.28247	0.42241	1.57037	0.0033094	chr4	129474501	129475000	Up	genebody
GRMZM2G019641	0.294725	0.0384989	2.62948	0.0358336	chr1	231151501	231152000	Up	upstream2k		AC213804.4	1.15182	3.02983	-1.49582	0.0149537	chr9	86192001	86193000	Down	downstream2k		GRMZM2G007489	0.116868	0.500367	-2.03425	0.0091537	chr6	71395501	71396000	Down	downstream2k
GRMZM2G019644	1.18958	0.557676	1.01394	0.0305601	chr5	70640001	70640500	Up	upstream2k		AC213834.3	1.43562	0.615544	1.05054	0.0374366	chr4	72418501	72419000	Up	downstream2k		GRMZM2G007489	0.116868	0.500367	-2.03425	0.0091537	chr6	71395501	71396000	Down	genebody
GRMZM2G019673	0.564165	0.173666	1.59811	0.0431163	chr1	132860501	132861000	Up	genebody		AC213846.4_FG003	0.180898	0.500717	-1.58877	0.0460229	chr6	51802501	51803000	Down	genebody		GRMZM2G007530	0.394761	0.0769978	2.24812	0.0406419	chr4	36552501	36553000	Up	upstream2k
GRMZM2G019673	0.915226	0.364871	1.24466	0.0291591	chr1	132816501	132817000	Up	upstream2k		AC213884.3	0.504757	0.0960876	2.16326	0.0117044	chr6	140659001	140659500	Up	downstream2k		GRMZM2G007587	0.718055	0.211644	1.71399	0.0149266	chr4	36546501	36547000	Up	downstream2k
GRMZM2G019695	1.95407	0.903817	1.02738	0.0117812	chr5	817001	817500	Up	genebody		AC213884.3	0.691044	0.240449	1.34166	0.0390445	chr6	140738501	140739500	Up	downstream2k		GRMZM2G007587	0.394761	0.0769978	2.24812	0.0406419	chr4	36552501	36553000	Up	upstream2k
GRMZM2G019777	0.623439	0.211994	1.44883	0.0484292	chr8	169774501	169775000	Up	genebody		AC213896.2	0.565033	0.0771179	2.63355	0.00735373	chr9	9403001	9403500	Up	upstream2k		GRMZM2G007647	0.692132	0.259958	1.8624	0.0306756	chr5	183192501	183193500	Up	upstream2k
GRMZM2G019777	0.623439	0.211994	1.44883	0.0484292	chr8	169774501	169775000	Up	upstream2k		AC214046.4	0.608387	0.134477	1.9642	0.00793597	chr10	148428001	148428500	Up	upstream2k		GRMZM2G007675	0.0382198	0.346251	-2.94621	0.00451992	chr1	300712501	300713000	Down	upstream2k
GRMZM2G019783	0.855608	1.73187	-1.06061	0.02985	chr2	18616001	18616500	Down	genebody		AC214051.3	0.0223605	0.336736	-4.15887	0.00523983	chr1	104538501	104539500	Down	downstream2k		GRMZM2G007681	0.670941	0.2018	1.69955	0.0161994	chr1	188824501	188825500	Up	genebody
GRMZM2G019810	0.254829	0	5.11748	0.00419597	chr3	41447501	41448000	Up	upstream2k		AC214051.3	0.0223605	0.336736	-4.15887	0.00523983	chr1	104538501	104539500	Down	upstream2k		GRMZM2G007683	1.60334	0.731611	1.11593	0.0122533	chr9	14916501	14917000	Up	downstream2k
GRMZM2G019838	0.761893	0.288712	1.30442	0.0260962	chr4	239498001	239498500	Up	downstream2k		AC214051.3_FG003	0.0223605	0.336736	-4.15887	0.00523983	chr1	104538501	104539500	Down	genebody		GRMZM2G007683	1.1743	0.548501	1.08235	0.0286312	chr9	14924501	14925500	Up	genebody
GRMZM2G019866	1.95407	0.903817	1.02738	0.0117812	chr5	817001	817500	Up	downstream2k		AC214119.3	1.82317	0.80778	1.00987	0.03178	chr7	9539501	9540000	Up	upstream2k		GRMZM2G007683	1.1743	0.548501	1.08235	0.0286312	chr9	14924501	14925500	Up	upstream2k
GRMZM2G019974	1.6344	0.653194	1.24718	0.00766954	chr7	157545501	157546000	Up	downstream2k		AC214119.3_FG009	1.82317	0.80778	1.00987	0.03178	chr7	9539501	9540000	Up	genebody		GRMZM2G007795	2.16781	0.961796	1.15353	0.00538689	chr4	228198001	228198500	Up	genebody
GRMZM2G020034	0.275347	0	5.23469	0.0029562	chr3	207479001	207479500	Up	genebody		AC214137.3	0.485787	1.1926	-1.43704	0.0139262	chr6	38479501	38480000	Down	upstream2k		GRMZM2G007795	2.16781	0.961796	1.15353	0.00538689	chr4	228198001	228198500	Up	upstream2k
GRMZM2G020034	0.275347	0	5.23469	0.0029562	chr3	207479001	207479500	Up	upstream2k		AC214137.3_FG003	0.485787	1.1926	-1.43704	0.0139262	chr6	38479501	38480000	Down	genebody		GRMZM2G007810	0.254584	0.0193095	3.29665	0.0114797	chr5	15714501	15715000	Up	genebody
GRMZM2G020040	0.309756	0.0576985	2.2396	0.0283413	chr5	202117501	202118000	Up	downstream2k		AC214145.2_FG002	0.83062	0.173135	2.05833	0.0125985	chr1	57638501	57639000	Up	genebody		GRMZM2G007848	0.56246	0.173326	1.64425	0.0271092	chr8	148572001	148572500	Up	downstream2k
GRMZM2G020091	0.643193	0.115397	2.36475	0.000915034	chr6	28174501	28175500	Up	upstream2k		AC214146.3	2.62663	1.0479	1.2239	0.0141046	chr1	126580001	126581000	Up	upstream2k		GRMZM2G007848	0.56246	0.173326	1.64425	0.0271092	chr8	148572001	148572500	Up	genebody
GRMZM2G020096	0.218171	0.673154	-1.69616	0.0402737	chr8	130469501	130470000	Down	genebody		AC214147.3_FG002	1.70733	3.2511	-1.07191	0.0131244	chr4	202534501	202535000	Down	genebody		GRMZM2G007848	0.0393241	0.288778	-3.5466	0.0224636	chr8	148565001	148566000	Down	upstream2k
GRMZM2G020187	1.19164	0.346651	1.69656	0.00159099	chr6	17172001	17172500	Up	downstream2k		AC214227.4	0.951949	2.82695	-1.65908	0.0115158	chr3	154559001	154559500	Down	upstream2k		GRMZM2G007854	0.642719	0.153896	1.99822	0.00490494	chr4	228243001	228243500	Up	genebody
GRMZM2G020285	0.253989	0.0382792	2.45067	0.0367091	chr5	204551501	204552000	Up	downstream2k		AC214227.4_FG011	0.685637	1.30809	-1.07268	0.0394725	chr3	154560001	154560500	Down	genebody		GRMZM2G007867	0.799762	0.307732	1.34904	0.0233673	chr5	4279501	4280000	Up	downstream2k
GRMZM2G020285	0.253989	0.0382792	2.45067	0.0367091	chr5	204551501	204552000	Up	genebody		AC214287.3	2.76229	5.36642	-1.06738	0.0304021	chr5	114637001	114637500	Down	downstream2k		GRMZM2G007907	0.445683	0.134417	1.66918	0.0468666	chr5	4503001	4503500	Up	genebody
GRMZM2G020320	0.273518	0.0193095	3.34718	0.00711251	chr5	69143501	69144000	Up	downstream2k		AC214353.3	2.2117	4.5052	-1.12703	0.0347225	chr3	102506501	102508000	Down	downstream2k		GRMZM2G007907	0.445683	0.134417	1.66918	0.0468666	chr5	4503001	4503500	Up	upstream2k
GRMZM2G020320	0.273518	0.0193095	3.34718	0.00711251	chr5	69143501	69144000	Up	genebody		AC214353.3	0.317061	0	5.39809	0.00308262	chr3	102504001	102504500	Up	upstream2k		GRMZM2G007915	1.06424	0.442339	1.24132	0.0191942	chr8	3047501	3048000	Up	downstream2k
GRMZM2G020329	0.756254	0.230964	1.61417	0.017325	chr5	143203501	143204000	Up	upstream2k		AC214360.3_FG001	1.59345	0.548786	1.35921	0.0151915	chr3	110202001	110203000	Up	genebody		GRMZM2G007922	0.257299	0.0191396	3.30925	0.0210239	chr9	129220001	129220500	Up	genebody
GRMZM2G020357	0.174197	0.518897	-1.58291	0.0351958	chr7	121409001	121409500	Down	upstream2k		AC214451.3_FG005	0.255449	1.13523	-2.23263	0.0241708	chr6	148451001	148452000	Down	genebody		GRMZM2G007939	2.37963	0.879992	1.44983	0.000861466	chr1	95196001	95198000	Up	downstream2k
GRMZM2G020382	0.341965	0	5.54792	0.000319576	chr8	71654001	71655000	Up	upstream2k		AC214483.3	3.06909	1.30826	1.06669	0.0153944	chr7	128455501	128456000	Up	upstream2k		GRMZM2G007939	2.37963	0.879992	1.44983	0.000861466	chr1	95196001	95198000	Up	genebody
GRMZM2G020401	0.664056	0.192275	1.68467	0.0270695	chr7	175396501	175397000	Up	downstream2k		AC214483.3_FG002	1.34892	2.46267	-1.00839	0.0313752	chr7	128458501	128459000	Down	genebody		GRMZM2G007957	0.375525	0.0578685	2.54903	0.0161544	chr9	14910501	14911000	Up	downstream2k
GRMZM2G020484	1.06034	0.42295	1.24455	0.0172944	chr8	13911501	13912500	Up	genebody		AC214485.3	1.70455	0.595665	1.34091	0.0139964	chr4	217064001	217064500	Up	downstream2k		GRMZM2G007957	1.60334	0.731611	1.11593	0.0122533	chr9	14916501	14917000	Up	genebody
GRMZM2G020484	1.06034	0.42295	1.24455	0.0172944	chr8	13911501	13912500	Up	upstream2k		AC214503.3_FG003	2.59008	1.05843	1.12649	0.01603	chr9	21190001	21190500	Up	genebody		GRMZM2G007957	1.60334	0.731611	1.11593	0.0122533	chr9	14916501	14917000	Up	upstream2k
GRMZM2G020500	0.975264	0.250663	1.84675	0.010075	chr2	18700501	18701000	Up	downstream2k		AC214517.2	0.51355	0.153676	1.53911	0.03764	chr10	15721001	15721500	Up	downstream2k		GRMZM2G008061	0.741455	0.288663	1.32931	0.0221196	chr7	3191001	3191500	Up	downstream2k
GRMZM2G020523	0.464768	0.115457	1.89981	0.0323958	chr1	77350501	77351500	Up	genebody		AC214531.3	0.22561	0.634624	-1.61502	0.0339981	chr4	68670501	68671000	Down	upstream2k		GRMZM2G008093	1.34876	0.499818	1.40862	0.00276283	chr6	126995501	126996000	Up	downstream2k
GRMZM2G020544	0.138379	0.499308	-1.88313	0.0311633	chr8	134430501	134431000	Down	genebody		AC214534.3	0.529109	0.0577483	2.89344	0.00610922	chr3	162647001	162647500	Up	downstream2k		GRMZM2G008093	1.34876	0.499818	1.40862	0.00276283	chr6	126995501	126996000	Up	genebody
GRMZM2G020583	0.584113	0.192065	1.50246	0.0262577	chr8	164715001	164715500	Up	upstream2k		AC214613.3	2.23506	0.980415	1.02558	0.0276745	chr2	36418001	36418500	Up	downstream2k		GRMZM2G008108	1.00934	0.345681	1.51947	0.0061991	chr7	73547501	73548000	Up	downstream2k
GRMZM2G020742	0.293122	0.0382792	2.66994	0.0289619	chr6	113462001	113462500	Up	downstream2k		AC214613.3	0.210043	0.828188	-2.08736	0.0278899	chr2	36421501	36422000	Down	upstream2k		GRMZM2G008152	0.375525	0.0578685	2.54903	0.0161544	chr9	14910501	14911000	Up	genebody
GRMZM2G020766	1.63367	3.36552	-1.08728	0.00377681	chr7	172304501	172305000	Down	genebody		AC214640.3	0.198984	0.904437	-2.25756	0.0171184	chr7	145486001	145487500	Down	downstream2k		GRMZM2G008152	0.375525	0.0578685	2.54903	0.0161544	chr9	14910501	14911000	Up	upstream2k
GRMZM2G020953	0.587621	0.192455	1.4846	0.0484676	chr9	139040501	139041000	Up	upstream2k		AC214640.3_FG003	1.50544	0.326322	2.05183	0.00139957	chr7	145489001	145489500	Up	genebody		GRMZM2G008159	1.81798	0.693412	1.37357	0.00587606	chr6	111880501	111881000	Up	upstream2k
GRMZM2G020957	1.11585	0.249654	2.05883	0.000424434	chr8	164729001	164730000	Up	downstream2k		AC214660.3	0.303754	0.852611	-1.94409	0.0200286	chr2	110182001	110183500	Down	upstream2k		GRMZM2G008166	1.81798	0.693412	1.37357	0.00587606	chr6	111880501	111881000	Up	downstream2k
GRMZM2G020957	1.11585	0.249654	2.05883	0.000424434	chr8	164729001	164730000	Up	genebody		AC214660.3_FG001	0.303754	0.852611	-1.94409	0.0200286	chr2	110182001	110183500	Down	genebody		GRMZM2G008196	0.775601	0.346141	1.13975	0.0469694	chr6	112079501	112080000	Up	upstream2k
GRMZM2G020976	0	0.268854	-5.28179	0.00344212	chr5	184280001	184280500	Down	genebody		AC214744.3	0.108412	0.40378	-2.01837	0.049943	chr3	150318501	150319000	Down	upstream2k		GRMZM2G008202	0.783205	0.298317	1.36809	0.0279415	chr6	46939501	46940500	Up	downstream2k
GRMZM2G020998	0.917228	0.288493	1.85726	0.00331284	chr6	138944001	138945000	Up	genebody		AC214753.2	1.71949	0.731211	1.08037	0.0352556	chr4	84741501	84742000	Up	upstream2k		GRMZM2G008234	0.741455	0.288663	1.32931	0.0221196	chr7	3191001	3191500	Up	downstream2k
GRMZM2G021049	0.545626	0.0960275	2.35682	0.00244922	chr7	128454001	128454500	Up	upstream2k		AC214753.2_FG002	0.279134	0	5.2133	0.00138272	chr4	84745501	84746000	Up	genebody		GRMZM2G008247	0.332888	0.78817	-1.24084	0.0422632	chr10	37765501	37766000	Down	genebody
GRMZM2G021095	2.25775	1.01972	1.05494	0.0141051	chr1	44165001	44165500	Up	downstream2k		AC214765.3	0.117203	0.451464	-2.09042	0.0207727	chr6	119698001	119699000	Down	downstream2k		GRMZM2G008259	0.372891	0.0961725	2.33983	0.038295	chr4	11423501	11424500	Up	genebody
GRMZM2G021170	1.27185	0.442519	1.43628	0.00432479	chr10	96849501	96850000	Up	downstream2k		AC214765.3	0.117203	0.451464	-2.09042	0.0207727	chr6	119698001	119699000	Down	upstream2k		GRMZM2G008263	0.155088	0.499188	-1.642	0.040794	chr7	34883001	34883500	Down	downstream2k
GRMZM2G021170	0.75309	0.250334	1.50699	0.0380038	chr10	96850501	96851000	Up	genebody		AC214765.3_FG001	0.117203	0.451464	-2.09042	0.0207727	chr6	119698001	119699000	Down	genebody		GRMZM2G008286	0.607052	0.192405	1.61393	0.0152902	chr8	80195501	80196000	Up	downstream2k
GRMZM2G021299	0.588267	0.192115	1.49929	0.0369076	chr2	155708501	155709000	Up	genebody		AC214771.3	0.395703	1.61656	-2.09359	0.0192733	chr5	141299001	141299500	Down	upstream2k		GRMZM2G008305	0.627303	0.173085	1.80085	0.0184523	chr9	13662501	13663000	Up	upstream2k
GRMZM2G021401	0.517533	1.12508	-1.19277	0.0148703	chr4	183239501	183240500	Down	downstream2k		AC214817.3	0.894315	0.288542	1.453	0.0251546	chr6	154512501	154513000	Up	downstream2k		GRMZM2G008313	0.481187	0.134756	1.7786	0.0368388	chr2	171252501	171253000	Up	upstream2k
GRMZM2G021517	0.48845	0.0765583	2.48931	0.00657537	chr3	227799001	227799500	Up	upstream2k		AC214840.2	0.113816	0.365621	-1.75163	0.0427345	chr2	155878501	155879000	Down	downstream2k		GRMZM2G008341	0.264709	0.0191396	3.80639	0.0169418	chr4	29953501	29954500	Up	downstream2k
GRMZM2G021549	0.902294	0.308192	1.431	0.036366	chr6	164762501	164763000	Up	genebody		AC214840.2_FG004	0.964774	0.307292	1.48167	0.0171478	chr2	155883501	155884000	Up	genebody		GRMZM2G008353	0.53556	0.18266	2.25175	0.0211524	chr6	112097001	112098000	Up	upstream2k
GRMZM2G021549	0.902294	0.308192	1.431	0.036366	chr6	164762501	164763000	Up	upstream2k		AC215178.3	0.830672	2.67374	-1.79844	0.0040498	chr1	273454501	273455500	Down	downstream2k		GRMZM2G008356	0.425939	0.0383341	3.22286	0.0123981	chr7	157715001	157716000	Up	genebody
GRMZM2G021610	0.487535	0.153556	1.55226	0.0417998	chr2	206460501	206461000	Up	genebody		AC215195.3	1.91597	0.711671	1.27255	0.0132198	chr1	289403001	289403500	Up	downstream2k		GRMZM2G008356	0.875351	0.364761	1.2343	0.037709	chr7	157706501	157707000	Up	upstream2k
GRMZM2G021610	0.487535	0.153556	1.55226	0.0417998	chr2	206460501	206461000	Up	upstream2k		AC215309.3_FG001	1.39426	0.519007	1.2536	0.0227485	chr1	203285001	203285500	Up	genebody		GRMZM2G008403	0.699669	0.250033	1.44751	0.0289136	chr10	80880001	80880500	Up	downstream2k
GRMZM2G021661	0.211844	0.633965	-1.5817	0.0493041	chr6	167915001	167915500	Down	upstream2k		AC215605.2	1.04606	0.3848	1.26753	0.0315544	chr9	8131001	8131500	Up	upstream2k		GRMZM2G008410	0.545432	0.153676	1.76773	0.0136163	chr4	170369001	170369500	Up	genebody
GRMZM2G021674	0.790631	0.288652	1.3677	0.0242564	chr6	364001	365000	Up	genebody		AC215607.3	1.22638	3.72316	-1.6786	0.0129834	chr9	54962501	54963500	Down	upstream2k		GRMZM2G008410	0.545432	0.153676	1.76773	0.0136163	chr4	170369001	170369500	Up	upstream2k
GRMZM2G021674	0.790631	0.288652	1.3677	0.0242564	chr6	364001	365000	Up	upstream2k		AC215607.3_FG004	1.22638	3.72316	-1.6786	0.0129834	chr9	54962501	54963500	Down	genebody		GRMZM2G008456	0.486871	0.115617	1.99826	0.0164291	chr6	109769501	109770000	Up	upstream2k
GRMZM2G021781	1.61169	0.721347	1.2524	0.0199464	chr1	277445001	277446000	Up	downstream2k		AC215639.3	0.411912	0.115287	1.62381	0.0485042	chr10	52232001	52232500	Up	downstream2k		GRMZM2G008482	0.991875	0.38435	1.33751	0.0144079	chr4	37133001	37133500	Up	upstream2k
GRMZM2G021784	0.790631	0.288652	1.3677	0.0242564	chr6	364001	365000	Up	downstream2k		AC215639.3_FG002	0.411912	0.115287	1.62381	0.0485042	chr10	52232001	52232500	Up	genebody		GRMZM2G008497	0.389837	0.0771179	2.22749	0.0140142	chr4	93293501	93294000	Up	downstream2k
GRMZM2G021794	0.503976	0.134816	1.80568	0.0246655	chr6	164753501	164754000	Up	downstream2k		AC215678.3	1.98795	4.88351	-1.35804	0.0459544	chr2	10760001	10760500	Down	downstream2k		GRMZM2G008497	0.389837	0.0771179	2.22749	0.0140142	chr4	93293501	93294000	Up	genebody
GRMZM2G021822	0.273938	0.0382792	2.55198	0.0266627	chr10	142602501	142603000	Up	genebody		AC215690.3	0.94602	0.301412	1.47703	0.0276592	chr10	106810501	106812000	Up	downstream2k		GRMZM2G008539	2.76706	1.1839	1.22631	0.00249385	chr9	38705501	38706500	Up	upstream2k
GRMZM2G021849	0.489935	0.134307	1.74177	0.0329012	chr2	111039501	111040000	Up	downstream2k		AC215871.3	0.272809	0.712149	-1.53904	0.0349302	chr7	73021501	73023000	Down	downstream2k		GRMZM2G008558	0.188867	0.625284	-1.70692	0.0168309	chr6	109781001	109782000	Down	genebody
GRMZM2G021865	0.56805	0.134586	1.95893	0.0129728	chr8	69906501	69907000	Up	genebody		AC215871.3	0.170724	0.480508	-1.59454	0.0486304	chr7	73027501	73028000	Down	upstream2k		GRMZM2G008611	0.272209	0.0193095	3.39611	0.0080875	chr10	146190501	146191000	Up	genebody
GRMZM2G021998	0.390883	0.115227	1.62265	0.0470918	chr5	156927501	156928000	Up	downstream2k		AC215871.3_FG002	0.170724	0.480508	-1.59454	0.0486304	chr7	73027501	73028000	Down	genebody		GRMZM2G008638	0.426609	0.115397	1.80149	0.0455797	chr9	148103001	148103500	Up	genebody
GRMZM2G021998	0.390883	0.115227	1.62265	0.0470918	chr5	156927501	156928000	Up	genebody		AC215907.3	2.90847	0.980106	1.39122	0.00610275	chr7	43515001	43516000	Up	upstream2k		GRMZM2G008728	0.613841	0.211265	1.49536	0.0483114	chr5	214549001	214549500	Up	upstream2k
GRMZM2G022019	1.97679	0.902947	1.05276	0.0226294	chr5	30316001	30316500	Up	downstream2k		AC215907.3_FG003	2.90847	0.980106	1.39122	0.00610275	chr7	43515001	43516000	Up	genebody		GRMZM2G008748	0.267285	0	5.23608	0.0142771	chr4	128293501	128294000	Up	downstream2k
GRMZM2G022032	0.56367	0.114837	2.15867	0.0222509	chr2	194485501	194486000	Up	downstream2k		AC215909.3	0.0596279	0.442362	-3.6009	0.0179108	chr5	62971501	62973000	Down	downstream2k		GRMZM2G008783	0.0192366	0.345972	-3.73588	0.00198449	chr2	28163001	28163500	Down	downstream2k
GRMZM2G022088	0.252386	0.7691	-1.60813	0.030202	chr3	40324501	40325000	Down	downstream2k		AC215994.3	0.330642	0.0193095	3.56188	0.0160018	chr2	10394001	10394500	Up	downstream2k		GRMZM2G008783	0.255091	0	5.16232	0.00396248	chr2	28159001	28159500	Up	genebody
GRMZM2G022159	1.01131	0.307891	1.62872	0.0130915	chr3	159980501	159981000	Up	downstream2k		AC216010.3	1.07719	0.230894	2.02616	0.00370799	chr3	139067001	139067500	Up	downstream2k		GRMZM2G008834	0.613841	0.211265	1.49536	0.0483114	chr5	214549001	214549500	Up	downstream2k
GRMZM2G022213	0.527814	0.134537	1.82699	0.0216519	chr2	208040501	208041500	Up	upstream2k		AC216070.2	0.836752	2.01929	-1.37263	0.0348846	chr5	198268501	198269000	Down	downstream2k		GRMZM2G008839	1.78651	0.634474	1.47619	0.0012835	chr4	179816501	179817500	Up	downstream2k
GRMZM2G022224	0.526517	0.154236	1.6573	0.0332139	chr3	159977001	159977500	Up	genebody		AC216070.2_FG005	0	0.346311	-5.66915	0.000320094	chr5	198264501	198265000	Down	genebody		GRMZM2G008839	1.78651	0.634474	1.47619	0.0012835	chr4	179816501	179817500	Up	genebody
GRMZM2G022252	0.507139	0.154296	1.61295	0.0371265	chr6	145363001	145363500	Up	downstream2k		AC216229.3	0.232404	0.864589	-2.01626	0.0145471	chr10	128003001	128003500	Down	upstream2k		GRMZM2G008859	0.274074	0.0382792	2.6087	0.031052	chr4	235108501	235109000	Up	downstream2k
GRMZM2G022252	1.47912	0.538346	1.38797	0.00651576	chr6	145371001	145371500	Up	downstream2k		AC216353.2	0.513536	0.134597	1.72682	0.0253137	chr5	210642501	210643000	Up	downstream2k		GRMZM2G008859	0.274074	0.0382792	2.6087	0.031052	chr4	235108501	235109000	Up	genebody
GRMZM2G022252	0.507139	0.154296	1.61295	0.0371265	chr6	145363001	145363500	Up	genebody		AC216369.3_FG002	0.765658	2.34672	-1.66343	0.04751	chr10	78110001	78110500	Down	genebody		GRMZM2G008972	0.0956762	0.365111	-1.8522	0.0489508	chr5	29467501	29468000	Down	upstream2k
GRMZM2G022283	0.312155	0.0384989	2.75684	0.0185274	chr10	37547501	37548000	Up	genebody		AC216854.3	2.90035	1.03739	1.31745	0.00788143	chr4	216698501	216699500	Up	downstream2k		GRMZM2G009019	0.988951	0.413524	1.76134	0.0315608	chr4	119492501	119493500	Up	genebody
GRMZM2G022347	0.469912	0.153896	1.49409	0.0384423	chr2	63555001	63555500	Up	downstream2k		AC216869.3	0.0335407	0.346067	-3.37298	0.0138977	chr7	12402501	12403500	Down	downstream2k		GRMZM2G009019	0.988951	0.413524	1.76134	0.0315608	chr4	119492501	119493500	Up	upstream2k
GRMZM2G022347	0.469912	0.153896	1.49409	0.0384423	chr2	63555001	63555500	Up	genebody		AC216871.3	0.146346	0.461199	-1.77359	0.0384504	chr8	9964001	9964500	Down	downstream2k		GRMZM2G009045	1.38747	0.644298	1.0826	0.0203031	chr7	125135001	125136000	Up	upstream2k
GRMZM2G022499	0.292778	1.07668	-1.89717	0.00289876	chr1	188489001	188489500	Down	downstream2k		AC216886.3	1.22833	0.355506	1.62306	0.00523665	chr9	34714001	34715000	Up	downstream2k		GRMZM2G009065	0.390181	0.884448	-1.16944	0.0280001	chr5	74016001	74016500	Down	upstream2k
GRMZM2G022499	0.135064	0.539096	-2.00011	0.0210723	chr1	188496501	188497000	Down	upstream2k		AC216891.3	0.177505	0.538277	-1.71114	0.0278518	chr3	22684501	22685000	Down	upstream2k		GRMZM2G009080	0.98043	0.371791	2.35967	0.0157653	chr6	84215001	84216500	Up	genebody
GRMZM2G022538	0.721996	0.307632	1.14119	0.0439975	chr4	231274001	231274500	Up	downstream2k		AC216891.3_FG004	0.177505	0.538277	-1.71114	0.0278518	chr3	22684501	22685000	Down	genebody		GRMZM2G009080	0.98043	0.371791	2.35967	0.0157653	chr6	84215001	84216500	Up	upstream2k
GRMZM2G022679	1.96558	0.741186	1.34744	0.00503425	chr3	196125501	196126500	Up	downstream2k		AC217043.3	1.40785	0.462048	1.43787	0.00786814	chr10	125361501	125362000	Up	upstream2k		GRMZM2G009083	0.691131	0.269413	1.32746	0.0426699	chr2	179532501	179533000	Up	upstream2k
GRMZM2G022787	0.695947	1.53807	-1.16652	0.047141	chr1	267875501	267876000	Down	upstream2k		AC217043.3	1.53584	0.470663	1.55277	0.0206501	chr10	125225001	125226000	Up	upstream2k		GRMZM2G009125	0.427804	0.0768879	2.36349	0.00861599	chr2	44336501	44337000	Up	downstream2k
GRMZM2G022820	0.801596	1.5977	-1.05345	0.0271086	chr6	44214501	44215000	Down	genebody		AC217050.4	0.341128	1.00085	-1.69176	0.0134948	chr1	214824001	214825000	Down	downstream2k		GRMZM2G009125	0.427804	0.0768879	2.36349	0.00861599	chr2	44336501	44337000	Up	genebody
GRMZM2G022904	0.217752	0.635293	-1.60623	0.0402725	chr7	109565001	109565500	Down	upstream2k		AC217050.4	1.62543	3.50218	-1.21023	0.0374371	chr1	214833001	214833500	Down	upstream2k		GRMZM2G009125	2.03833	0.711891	1.49808	0.00083841	chr2	44339501	44340000	Up	upstream2k
GRMZM2G022931	0.0398964	0.346931	-3.01233	0.0178748	chr3	210592001	210592500	Down	downstream2k		AC217050.4	0.379065	0.0384989	2.89577	0.0179901	chr1	214952001	214953000	Up	upstream2k		GRMZM2G009141	0.640855	0.211584	1.55717	0.0347294	chr1	231663001	231663500	Up	genebody
GRMZM2G022934	1.50802	0.528802	1.48277	0.0038317	chr3	189883001	189884000	Up	genebody		AC217050.4	2.88205	0.711223	1.83212	0.000571452	chr1	214891501	214892500	Up	upstream2k		GRMZM2G009157	0.625691	0.172866	1.79992	0.00990143	chr8	79738001	79738500	Up	upstream2k
GRMZM2G022945	0.710356	0.173205	1.90049	0.0182581	chr1	48531501	48532000	Up	downstream2k		AC217050.4_FG007	0.291319	0.0193095	3.35198	0.0100306	chr1	214939501	214940000	Up	genebody		GRMZM2G009163	0.915942	0.308012	1.53403	0.0183897	chr9	126156001	126156500	Up	upstream2k
GRMZM2G022945	0	0.287883	-5.3777	0.00514089	chr1	48527001	48527500	Down	genebody		AC217241.3	0.275746	0.0192494	3.27565	0.0162619	chr4	187051001	187051500	Up	downstream2k		GRMZM2G009166	0.309578	0.0770081	1.90498	0.0492137	chr7	125156501	125157000	Up	upstream2k
GRMZM2G022945	0	0.287883	-5.3777	0.00514089	chr1	48527001	48527500	Down	upstream2k		AC217241.3	0.275746	0.0192494	3.27565	0.0162619	chr4	187051001	187051500	Up	upstream2k		GRMZM2G009189	0.735933	0.211775	1.74768	0.0111711	chr10	103382001	103382500	Up	upstream2k
GRMZM2G022984	1.03347	0.471073	1.05382	0.0355178	chr7	121797501	121798500	Up	downstream2k		AC217241.3_FG004	0.275746	0.0192494	3.27565	0.0162619	chr4	187051001	187051500	Up	genebody		GRMZM2G009196	0.60535	1.25059	-1.05009	0.0254681	chr10	24744501	24745000	Down	upstream2k
GRMZM2G022984	0.587276	0.173156	1.64151	0.0185776	chr7	121799001	121799500	Up	genebody		AC217264.3	0.299481	1.0769	-1.9671	0.00674263	chr1	246016001	246016500	Down	downstream2k		GRMZM2G009208	0.407807	0.115567	1.76061	0.0466554	chr2	22728001	22728500	Up	upstream2k
GRMZM2G023020	0.469912	0.153896	1.49409	0.0384423	chr2	63555001	63555500	Up	genebody		AC217264.3	2.06805	0.789329	1.25212	0.024796	chr1	246089001	246090000	Up	upstream2k		GRMZM2G009253	1.44818	0.633675	1.18142	0.0214904	chr1	52452501	52453000	Up	upstream2k
GRMZM2G023119	0.584113	0.192185	1.50208	0.0310518	chr1	122586501	122587000	Up	downstream2k		AC217270.3	3.2662	1.3852	1.05957	0.0215698	chr4	64923501	64924000	Up	upstream2k		GRMZM2G009268	0.909497	0.384185	2.16174	0.0269992	chr10	48433501	48434500	Up	genebody
GRMZM2G023194	0.25357	0.038559	2.45446	0.0292579	chr10	111794501	111795000	Up	upstream2k		AC217271.3	0.716806	0.172816	1.85435	0.00643943	chr4	187883001	187883500	Up	downstream2k		GRMZM2G009335	0.90861	0.297838	1.56078	0.0193435	chr9	83287001	83288000	Up	downstream2k
GRMZM2G023214	0.482962	1.2509	-1.40909	0.0093475	chr3	168949501	168950000	Down	genebody		AC217271.3	0.846182	0.115397	2.64589	0.000219315	chr4	187878501	187879000	Up	upstream2k		GRMZM2G009359	1.25311	0.374961	1.74013	0.00080193	chr9	126170501	126171500	Up	downstream2k
GRMZM2G023237	0.350222	0.80728	-1.2436	0.0299991	chr3	210606001	210606500	Down	downstream2k		AC217271.3	2.86039	1.23154	1.05923	0.0198798	chr4	187888501	187889000	Up	upstream2k		GRMZM2G009359	1.25311	0.374961	1.74013	0.00080193	chr9	126170501	126171500	Up	genebody
GRMZM2G023275	0.25273	0.038389	2.47088	0.046413	chr10	71294001	71294500	Up	genebody		AC217286.3	0.649706	0.211605	1.4337	0.045451	chr1	174559501	174560000	Up	upstream2k		GRMZM2G009443	0.274074	0.76914	-1.47768	0.0193236	chr10	35600001	35600500	Down	downstream2k
GRMZM2G023279	0.582283	0.134827	1.99575	0.0115587	chr3	182543501	182544000	Up	downstream2k		AC217293.3_FG007	1.23168	0.40367	1.44377	0.0224537	chr2	232384501	232386000	Up	genebody		GRMZM2G009443	2.03798	0.913772	1.18936	0.0157127	chr10	35589501	35590500	Up	upstream2k
GRMZM2G023279	0.919036	0.365381	1.2468	0.0204545	chr3	182536001	182536500	Up	upstream2k		AC217300.3_FG004	0.523088	1.61654	-1.69262	0.0471291	chr1	43398501	43399000	Down	genebody		GRMZM2G009462	0.291953	0.0577586	2.19089	0.0388339	chr3	168484001	168484500	Up	downstream2k
GRMZM2G023289	2.11366	0.981605	1.01619	0.0182904	chr1	267960001	267960500	Up	downstream2k		AC217313.3	2.43505	5.25105	-1.21832	0.01491	chr5	88694501	88695000	Down	upstream2k		GRMZM2G009546	0.294161	0.0575286	2.20477	0.0370136	chr5	75323501	75324000	Up	genebody
GRMZM2G023289	2.11366	0.981605	1.01619	0.0182904	chr1	267960001	267960500	Up	genebody		AC217313.3_FG001	2.43505	5.25105	-1.21832	0.01491	chr5	88694501	88695000	Down	genebody		GRMZM2G009546	0.294161	0.0575286	2.20477	0.0370136	chr5	75323501	75324000	Up	upstream2k
GRMZM2G023312	0.216342	0.577215	-1.46849	0.0338577	chr5	207506501	207507000	Down	upstream2k		AC217358.3	0.225616	0.923287	-2.16595	0.000746662	chr1	296974501	296975000	Down	upstream2k		GRMZM2G009575	2.20913	0.952545	1.22249	0.00529822	chr7	69802001	69803000	Up	downstream2k
GRMZM2G023372	0.921436	0.326782	1.40877	0.0238116	chr1	252016001	252016500	Up	genebody		AC217374.3	0	0.268953	-5.31294	0.00260589	chr1	297512501	297513000	Down	downstream2k		GRMZM2G009588	0	0.538026	-6.23485	6.03e-06	chr1	282082501	282083000	Down	genebody
GRMZM2G023372	0.921436	0.326782	1.40877	0.0238116	chr1	252016001	252016500	Up	upstream2k		AC217374.3_FG006	0	0.268953	-5.31294	0.00260589	chr1	297512501	297513000	Down	genebody		GRMZM2G009593	0.348142	0.0770081	2.08034	0.0354151	chr3	87820501	87821000	Up	upstream2k
GRMZM2G023387	1.42629	0.615444	1.1233	0.0213969	chr10	143146501	143147500	Up	upstream2k		AC217376.3	0.932233	0.249604	1.71885	0.0100037	chr1	215111501	215112000	Up	downstream2k		GRMZM2G009626	0.433832	0.0191396	4.05279	0.000655314	chr2	158263501	158264000	Up	downstream2k
GRMZM2G023436	0.0789535	0.307572	-1.94668	0.0495597	chr3	210615001	210615500	Down	downstream2k		AC217376.3	0.932233	0.249604	1.71885	0.0100037	chr1	215111501	215112000	Up	upstream2k		GRMZM2G009626	0.433832	0.0191396	4.05279	0.000655314	chr2	158263501	158264000	Up	genebody
GRMZM2G023471	0.57515	0.172756	2.2572	0.0278714	chr8	132889001	132890000	Up	genebody		AC217376.3_FG001	0.932233	0.249604	1.71885	0.0100037	chr1	215111501	215112000	Up	genebody		GRMZM2G009626	1.50916	0.691922	1.10805	0.0176513	chr2	158273501	158274000	Up	upstream2k
GRMZM2G023625	0.294305	0.0578685	2.12972	0.045877	chr7	57644501	57645000	Up	genebody		AC217401.3	0.525737	0.0768879	2.49959	0.00780939	chr1	264914501	264915000	Up	downstream2k		GRMZM2G009690	2.25377	0.827089	1.44092	0.000200988	chr1	52463001	52464000	Up	genebody
GRMZM2G023631	0.214588	0.577251	-1.70037	0.0336411	chr3	221934501	221935500	Down	genebody		AC217401.3	3.0433	1.21121	1.16603	0.00921524	chr1	264920501	264921000	Up	downstream2k		GRMZM2G009717	0.763371	0.288808	1.37554	0.0249047	chr6	158176501	158177500	Up	downstream2k
GRMZM2G023636	1.17831	0.442509	3.11219	0.00662194	chr9	14591001	14592000	Up	genebody		AC217401.3	3.0433	1.21121	1.16603	0.00921524	chr1	264920501	264921000	Up	upstream2k		GRMZM2G009785	0.624587	0.250104	1.28341	0.0424096	chr5	133543501	133544000	Up	genebody
GRMZM2G023636	1.17831	0.442509	3.11219	0.00662194	chr9	14591001	14592000	Up	upstream2k		AC217401.3_FG003	0.384154	0.0577586	2.44862	0.0115243	chr1	264932001	264932500	Up	genebody		GRMZM2G009795	1.83105	0.711102	1.34755	0.00332676	chr10	17606501	17607000	Up	downstream2k
GRMZM2G023638	0.567651	0.115507	2.3301	0.0065645	chr5	67630001	67631000	Up	downstream2k		AC217415.3	0.327552	0	5.36134	0.00996291	chr2	230723001	230724000	Up	downstream2k		GRMZM2G009795	1.83105	0.711102	1.34755	0.00332676	chr10	17606501	17607000	Up	genebody
GRMZM2G023652	1.47798	0.519687	1.43217	0.00268583	chr2	226869001	226869500	Up	upstream2k		AC217415.3	1.77167	0.692542	1.18203	0.0196242	chr2	230655501	230656000	Up	downstream2k		GRMZM2G009843	0.900869	0.365321	1.27327	0.024352	chr1	276270001	276270500	Up	genebody
GRMZM2G023798	0.25456	0.0191396	3.25783	0.020529	chr5	78023001	78023500	Up	genebody		AC217415.3_FG001	0.327552	0	5.36134	0.00996291	chr2	230723001	230724000	Up	genebody		GRMZM2G009843	0.900869	0.365321	1.27327	0.024352	chr1	276270001	276270500	Up	upstream2k
GRMZM2G024051	0.304527	0.0288192	3.6781	0.0162082	chr1	277659501	277660500	Up	downstream2k		AC217499.3	1.45658	0.538377	1.25216	0.0312417	chr3	221268001	221268500	Up	upstream2k		GRMZM2G009849	0.815939	0.249594	1.66554	0.00825392	chr3	186232001	186232500	Up	genebody
GRMZM2G024051	0.25357	0.730421	-1.56339	0.0114005	chr1	277653501	277654000	Down	genebody		AC217499.3_FG003	0.634138	0.192295	1.53319	0.0188061	chr3	221266501	221267000	Up	genebody		GRMZM2G009876	0.404747	0.0770029	2.32578	0.0203397	chr2	217222001	217223000	Up	genebody
GRMZM2G024104	2.11366	0.981605	1.01619	0.0182904	chr1	267960001	267960500	Up	downstream2k		AC217556.3	1.65655	3.67197	-1.25085	0.0315536	chr5	37951001	37951500	Down	downstream2k		GRMZM2G009876	0.404747	0.0770029	2.32578	0.0203397	chr2	217222001	217223000	Up	upstream2k
GRMZM2G024104	2.11366	0.981605	1.01619	0.0182904	chr1	267960001	267960500	Up	genebody		AC217560.3	0.997325	2.57611	-1.49897	0.00514539	chr5	39653501	39654500	Down	downstream2k		GRMZM2G009904	0.390851	0.0577586	2.59109	0.019864	chr4	45319001	45319500	Up	downstream2k
GRMZM2G024144	0.0190335	0.346521	-3.78255	0.00274872	chr3	210874501	210875000	Down	downstream2k		AC217560.3	0.0826567	0.364821	-2.21434	0.0276453	chr5	39652001	39652500	Down	upstream2k		GRMZM2G009919	0.11933	0.423089	-1.78311	0.0356262	chr8	159556501	159557000	Down	downstream2k
GRMZM2G024192	1.1876	0.339901	1.76677	0.00630843	chr4	74594501	74596000	Up	downstream2k		AC217560.3_FG001	0.0826567	0.364821	-2.21434	0.0276453	chr5	39652001	39652500	Down	genebody		GRMZM2G009919	0.11933	0.423089	-1.78311	0.0356262	chr8	159556501	159557000	Down	genebody
GRMZM2G024192	1.1876	0.339901	1.76677	0.00630843	chr4	74594501	74596000	Up	genebody		AC217577.1	0.0602963	0.269183	-2.18363	0.0454226	chr9	8005001	8005500	Down	upstream2k		GRMZM2G009940	1.38778	0.595835	1.22285	0.0161437	chr7	54644001	54645000	Up	genebody
GRMZM2G024192	1.1876	0.339901	1.76677	0.00630843	chr4	74594501	74596000	Up	upstream2k		AC217577.1_FG003	0.0602963	0.269183	-2.18363	0.0454226	chr9	8005001	8005500	Down	genebody		GRMZM2G009940	1.38778	0.595835	1.22285	0.0161437	chr7	54644001	54645000	Up	upstream2k
GRMZM2G024221	0.58251	0.153906	1.82929	0.0172451	chr9	44236001	44236500	Up	downstream2k		AC217665.3	0.918931	0.127934	3.23187	0.00482332	chr4	117431001	117432500	Up	downstream2k		GRMZM2G010000	0.659331	0.249764	1.36909	0.0298712	chr1	48554001	48554500	Up	upstream2k
GRMZM2G024231	0.304527	0.0288192	3.6781	0.0162082	chr1	277659501	277660500	Up	genebody		AC217665.3_FG005	0.918931	0.127934	3.23187	0.00482332	chr4	117431001	117432500	Up	genebody		GRMZM2G010054	3.9669	1.82738	1.11116	0.000475164	chr1	267674501	267675500	Up	downstream2k
GRMZM2G024231	0.304527	0.0288192	3.6781	0.0162082	chr1	277659501	277660500	Up	upstream2k		AC217811.3	0.602978	0.172706	1.61833	0.0380177	chr4	112646501	112647000	Up	upstream2k		GRMZM2G010056	2.13782	1.01974	1.05235	0.0106758	chr4	12057001	12057500	Up	downstream2k
GRMZM2G024245	1.35142	0.577116	1.13332	0.0321997	chr5	192923001	192923500	Up	upstream2k		AC217811.3_FG003	0.602978	0.172706	1.61833	0.0380177	chr4	112646501	112647000	Up	genebody		GRMZM2G010085	0.884576	0.346361	1.32931	0.0368722	chr3	68373001	68373500	Up	downstream2k
GRMZM2G024264	0.80194	0.326762	1.20568	0.0363661	chr6	146669001	146669500	Up	upstream2k		AC217814.2	0.868549	0.307692	1.32128	0.0285494	chr2	230841001	230841500	Up	downstream2k		GRMZM2G010095	0.29255	0.0577586	2.20181	0.0367394	chr10	38598501	38599000	Up	upstream2k
GRMZM2G024331	0.971252	0.394455	1.97965	0.0333496	chr4	169643501	169644500	Up	downstream2k		AC217841.3	0.978975	0.249604	1.77668	0.00779656	chr3	77747001	77747500	Up	upstream2k		GRMZM2G010136	0.404747	0.0770029	2.32578	0.0203397	chr2	217222001	217223000	Up	downstream2k
GRMZM2G024548	0.358502	0.0671585	2.35748	0.0290846	chr1	277681001	277682000	Up	genebody		AC217842.3	0.950881	0.269163	1.7728	0.0179434	chr2	156426501	156427500	Up	downstream2k		GRMZM2G010142	0.36899	0.0963176	1.85868	0.0358356	chr7	167749501	167750000	Up	upstream2k
GRMZM2G024624	0.11786	0.518688	-2.16571	0.0310647	chr1	244846001	244846500	Down	upstream2k		AC217887.3	0.627355	0.173145	1.65968	0.0199519	chr9	122316001	122316500	Up	downstream2k		GRMZM2G010152	0.271105	0.0193095	3.38927	0.00896	chr4	236283001	236283500	Up	downstream2k
GRMZM2G024655	0.290647	0.0382792	2.64962	0.0270914	chr8	5909501	5910000	Up	genebody		AC217887.3	0.742547	0.250263	1.39621	0.0443719	chr9	122190001	122190500	Up	upstream2k		GRMZM2G010152	0.271105	0.0193095	3.38927	0.00896	chr4	236283001	236283500	Up	genebody
GRMZM2G024680	0.521524	0.153846	1.66946	0.0338076	chr1	244831501	244832000	Up	downstream2k		AC217889.3	0.430882	0.0960378	1.93135	0.0274302	chr9	97668501	97669000	Up	upstream2k		GRMZM2G010196	0.698438	0.0673782	3.08646	0.00567508	chr1	54602001	54603000	Up	downstream2k
GRMZM2G024697	0.697475	0.230794	1.51167	0.0170095	chr5	175750001	175750500	Up	downstream2k		AC217889.3_FG002	0.309656	1.23027	-2.05422	0.0301482	chr9	97656501	97657000	Down	genebody		GRMZM2G010196	0.698438	0.0673782	3.08646	0.00567508	chr1	54602001	54603000	Up	genebody
GRMZM2G024733	0.959696	0.345572	1.37517	0.0164052	chr3	39213501	39214000	Up	genebody		AC217896.2	0.0860493	0.480378	-2.57505	0.00721427	chr7	109939001	109939500	Down	downstream2k		GRMZM2G010238	0.293057	0.0192494	3.49267	0.00508849	chr2	42528001	42528500	Up	downstream2k
GRMZM2G024806	0.61012	0.192515	1.54563	0.0409115	chr3	186885501	186886000	Up	downstream2k		AC217896.2	1.57519	0.615265	1.18404	0.0201806	chr7	109942501	109943000	Up	upstream2k		GRMZM2G010238	0.293057	0.0192494	3.49267	0.00508849	chr2	42528001	42528500	Up	genebody
GRMZM2G025054	0.450878	0.0962472	2.07331	0.0351318	chr10	125322501	125323000	Up	downstream2k		AC217910.3_FG001	0.449228	1.44293	-1.77866	0.0255636	chr1	217370001	217370500	Down	genebody		GRMZM2G010282	0.528911	0.125162	2.28983	0.0206779	chr2	140721501	140722500	Up	downstream2k
GRMZM2G025074	0.80194	0.326762	1.20568	0.0363661	chr6	146669001	146669500	Up	downstream2k		AC217941.2	0.197854	0.76892	-2.05584	0.028023	chr1	154951501	154952000	Down	downstream2k		GRMZM2G010319	2.00384	0.78837	1.3237	0.00141602	chr8	115299501	115300000	Up	downstream2k
GRMZM2G025095	0.351062	0.0771179	2.02611	0.0247218	chr2	191334001	191334500	Up	genebody		AC217941.2_FG002	0.897011	0.259328	1.66332	0.0139613	chr1	154953501	154954500	Up	genebody		GRMZM2G010328	0	0.250153	-5.1508	0.00296551	chr1	46866501	46867000	Down	downstream2k
GRMZM2G025095	0.647197	0.230574	1.3785	0.0394228	chr2	191338001	191338500	Up	upstream2k		AC217946.3	0.244584	0.693012	-1.63382	0.0194205	chr1	5652001	5652500	Down	upstream2k		GRMZM2G010348	0.552842	0.0480687	3.34172	0.00125448	chr8	102833501	102834500	Up	downstream2k
GRMZM2G025123	1.53862	0.673742	1.12536	0.0157287	chr1	28596001	28596500	Up	upstream2k		AC217946.3_FG005	0.244584	0.693012	-1.63382	0.0194205	chr1	5652001	5652500	Down	genebody		GRMZM2G010362	0.456278	0.0864628	2.30484	0.0105804	chr1	231552001	231553000	Up	genebody
GRMZM2G025126	1.18978	0.38457	1.53053	0.00706312	chr3	230879501	230880000	Up	downstream2k		AC217959.3	0.532502	0.0191396	4.77324	0.000546371	chr6	40375501	40376500	Up	upstream2k		GRMZM2G010406	4.80143	2.30906	1.04438	0.000366923	chr10	38542501	38543000	Up	downstream2k
GRMZM2G025126	1.18978	0.38457	1.53053	0.00706312	chr3	230879501	230880000	Up	genebody		AC217977.3	0.43766	0.0770681	2.25717	0.018245	chr1	220575001	220575500	Up	downstream2k		GRMZM2G010406	0.174324	0.653473	-1.86446	0.00623623	chr10	38533001	38533500	Down	genebody
GRMZM2G025132	0.856221	0.346071	1.22438	0.0260451	chr2	108131001	108131500	Up	downstream2k		AC217977.3	0.301497	0.038389	2.61355	0.0190181	chr1	220556501	220557000	Up	upstream2k		GRMZM2G010452	2.95019	1.42412	1.0387	0.00851762	chr8	115312501	115313500	Up	downstream2k
GRMZM2G025175	0.274852	0.0382792	2.54936	0.0330068	chr8	111229501	111230000	Up	downstream2k		AC217977.3	2.51082	0.923077	1.27729	0.00633756	chr1	220579001	220579500	Up	upstream2k		GRMZM2G010452	2.95019	1.42412	1.0387	0.00851762	chr8	115312501	115313500	Up	genebody
GRMZM2G025214	0.038067	0.269073	-2.64097	0.026517	chr6	43788001	43789000	Down	downstream2k		AC217977.3_FG003	1.11652	0.288393	1.7782	0.00665636	chr1	220558501	220559000	Up	genebody		GRMZM2G010551	0.901286	0.192455	2.16488	0.00342145	chr2	217271001	217271500	Up	downstream2k
GRMZM2G025340	2.61276	0.845443	1.55234	0.000520675	chr7	81330501	81331500	Up	downstream2k		AC218005.3	1.66122	0.537687	1.45755	0.008403	chr7	129802001	129802500	Up	downstream2k		GRMZM2G010551	0.901286	0.192455	2.16488	0.00342145	chr2	217271001	217271500	Up	genebody
GRMZM2G025340	0.485781	0.0964274	2.19905	0.00807917	chr7	81294501	81295000	Up	genebody		AC218035.3	0.0223605	0.317527	-4.11193	0.0122289	chr8	103051501	103052500	Down	downstream2k		GRMZM2G010599	2.65523	1.21185	1.11775	0.000799449	chr10	106267001	106267500	Up	downstream2k
GRMZM2G025366	1.18855	0.558076	1.02596	0.0387689	chr10	125356001	125356500	Up	genebody		AC218035.3_FG004	0.317063	0.807299	-1.47728	0.0373575	chr8	103115501	103116000	Down	genebody		GRMZM2G010599	2.65523	1.21185	1.11775	0.000799449	chr10	106267001	106267500	Up	genebody
GRMZM2G025366	1.18855	0.558076	1.02596	0.0387689	chr10	125356001	125356500	Up	upstream2k		AC218093.3	0.0586055	0.355706	-3.63345	0.0133907	chr2	26396001	26397000	Down	downstream2k		GRMZM2G010628	0.310682	0.0384989	2.79196	0.0131402	chr3	125500501	125501000	Up	genebody
GRMZM2G025370	0.901035	0.365451	1.19924	0.0363306	chr9	130904501	130905000	Up	genebody		AC218093.3	0.101625	0.40349	-2.07293	0.0244725	chr2	26391501	26392000	Down	upstream2k		GRMZM2G010636	0.872038	0.327151	1.3823	0.0266575	chr5	48250501	48251000	Up	upstream2k
GRMZM2G025441	0.548865	1.09644	-1.06312	0.0238095	chr7	172797501	172798000	Down	downstream2k		AC218093.3_FG005	0.0586055	0.355706	-3.63345	0.0133907	chr2	26396001	26397000	Down	genebody		GRMZM2G010740	0.444832	0.134647	1.6627	0.0376952	chr9	23069501	23070000	Up	downstream2k
GRMZM2G025480	0.49028	0.942476	-1.01194	0.0418427	chr9	71981501	71982000	Down	genebody		AC218152.3	0.328248	0.0481837	2.47783	0.0223635	chr10	112899501	112900500	Up	downstream2k		GRMZM2G010743	1.17692	0.414205	1.47773	0.00855936	chr4	105125001	105126000	Up	downstream2k
GRMZM2G025572	0.25258	0	5.11441	0.00353579	chr3	124856001	124857000	Up	genebody		AC218154.3	2.45752	6.88573	-1.53279	0.0366458	chr10	45517501	45518000	Down	downstream2k		GRMZM2G010743	1.17692	0.414205	1.47773	0.00855936	chr4	105125001	105126000	Up	genebody
GRMZM2G025572	0.25258	0	5.11441	0.00353579	chr3	124856001	124857000	Up	upstream2k		AC218154.3	1.1108	2.97064	-1.59024	0.00849775	chr10	45519501	45520500	Down	upstream2k		GRMZM2G010743	0.761542	1.76854	-1.21709	0.00306433	chr4	105121001	105121500	Down	upstream2k
GRMZM2G025579	0.291142	0.0576985	2.14375	0.0319059	chr9	108543501	108544000	Up	genebody		AC218154.3_FG004	2.45752	6.88573	-1.53279	0.0366458	chr10	45517501	45518000	Down	genebody		GRMZM2G010762	2.53005	0.971301	1.36803	0.000317687	chr3	197475501	197476500	Up	downstream2k
GRMZM2G025640	0.684273	0.249644	1.34673	0.0475264	chr10	45476501	45477000	Up	upstream2k		AC218932.3	0.36179	0.845684	-1.35841	0.0241332	chr10	5122501	5123500	Down	downstream2k		GRMZM2G010775	2.02241	0.64149	1.97301	0.00476202	chr3	140436001	140437500	Up	genebody
GRMZM2G025726	0.195974	0.577116	-1.59439	0.0322938	chr1	35332501	35333000	Down	downstream2k		AC218932.3	0.535209	0.134592	1.79258	0.0243791	chr10	5124501	5125500	Up	upstream2k		GRMZM2G010775	2.02241	0.64149	1.97301	0.00476202	chr3	140436001	140437500	Up	upstream2k
GRMZM2G025731	0.762043	0.154116	2.18858	0.002682	chr1	256047001	256047500	Up	downstream2k		AC218932.3_FG009	0.36179	0.845684	-1.35841	0.0241332	chr10	5122501	5123500	Down	genebody		GRMZM2G010831	1.22485	0.461808	1.38663	0.00388242	chr1	246455501	246456000	Up	genebody
GRMZM2G025731	0.762043	0.154116	2.18858	0.002682	chr1	256047001	256047500	Up	genebody		AC218940.2	0.127378	0.578005	-2.28324	0.0225587	chr8	118767001	118767500	Down	upstream2k		GRMZM2G010831	1.22485	0.461808	1.38663	0.00388242	chr1	246455501	246456000	Up	upstream2k
GRMZM2G025854	0.547951	0.1828	1.47939	0.0351327	chr3	218355001	218356000	Up	downstream2k		AC218940.2_FG004	0.127378	0.578005	-2.28324	0.0225587	chr8	118767001	118767500	Down	genebody		GRMZM2G010863	0.99392	0.423139	1.2122	0.0160942	chr9	103505001	103505500	Up	upstream2k
GRMZM2G025860	0.566069	0.0770081	2.70373	0.000489038	chr3	201700501	201701000	Up	genebody		AC218957.3	1.28058	3.2311	-1.40863	0.0379553	chr8	19829501	19830000	Down	upstream2k		GRMZM2G010871	0.468739	0.0962472	2.19384	0.0224104	chr1	239673001	239673500	Up	downstream2k
GRMZM2G025924	0.780087	0.153726	2.22283	0.000611401	chr2	170178001	170178500	Up	upstream2k		AC218972.3_FG001	0.6619	0.230624	1.333	0.0451263	chr8	170169501	170170000	Up	genebody		GRMZM2G010937	1.06951	0.423179	1.31625	0.0166891	chr4	163875001	163875500	Up	genebody
GRMZM2G026050	0.468427	0.134657	1.67023	0.0470812	chr2	21151501	21152000	Up	downstream2k		AC218988.3_FG003	0.639551	0.153626	1.83419	0.0320316	chr9	144053001	144053500	Up	genebody		GRMZM2G010973	0.862501	0.20206	2.67093	0.0184897	chr5	196851001	196852000	Up	downstream2k
GRMZM2G026065	0.740304	0.278953	1.49504	0.0342937	chr2	189519001	189520000	Up	upstream2k		AC219006.2	1.33129	0.240364	2.31181	0.0002779	chr8	131514001	131515000	Up	downstream2k		GRMZM2G010987	0.885567	0.230879	2.16423	0.0016144	chr8	152285001	152286000	Up	genebody
GRMZM2G026117	0.603146	0.211375	1.41603	0.0307112	chr5	84283501	84284000	Up	upstream2k		AC219035.2	0.449648	0.0512655	3.30131	0.0144952	chr2	211041001	211042500	Up	upstream2k		GRMZM2G010987	0.885567	0.230879	2.16423	0.0016144	chr8	152285001	152286000	Up	upstream2k
GRMZM2G026355	0.350491	0.0192494	3.68973	0.00237687	chr3	16948001	16948500	Up	genebody		AC219043.3	1.62158	0.56815	1.34267	0.0166234	chr3	17188001	17189000	Up	upstream2k		GRMZM2G011006	0.862501	0.20206	2.67093	0.0184897	chr5	196851001	196852000	Up	downstream2k
GRMZM2G026371	0.800379	0.307342	1.28351	0.0335736	chr3	218339001	218339500	Up	downstream2k		AC219080.3	0.218516	0.904681	-2.1563	0.0291633	chr3	129528501	129529500	Down	downstream2k		GRMZM2G011030	2.15291	1.03864	1.02438	0.0433225	chr7	105792001	105793000	Up	downstream2k
GRMZM2G026371	0.800379	0.307342	1.28351	0.0335736	chr3	218339001	218339500	Up	genebody		AC219080.3_FG002	0.218516	0.904681	-2.1563	0.0291633	chr3	129528501	129529500	Down	genebody		GRMZM2G011030	2.15291	1.03864	1.02438	0.0433225	chr7	105792001	105793000	Up	genebody
GRMZM2G026389	0.409002	0.115117	1.69335	0.0447873	chr7	40427001	40427500	Up	downstream2k		AC219190.3	1.00611	0.326762	1.45498	0.0184017	chr9	101140001	101140500	Up	downstream2k		GRMZM2G011055	0.724957	0.240339	1.55885	0.020138	chr3	222904501	222905500	Up	upstream2k
GRMZM2G026389	0.409002	0.115117	1.69335	0.0447873	chr7	40427001	40427500	Up	genebody		AC219190.3_FG002	1.00611	0.326762	1.45498	0.0184017	chr9	101140001	101140500	Up	genebody		GRMZM2G011079	2.4714	1.07713	1.18498	0.000573273	chr8	27227001	27227500	Up	downstream2k
GRMZM2G026470	0.700294	0.0960378	2.71751	0.000251005	chr8	100381501	100382000	Up	downstream2k		AC220927.3	0.525097	1.30921	-1.43112	0.043359	chr5	208935001	208935500	Down	downstream2k		GRMZM2G011079	2.4714	1.07713	1.18498	0.000573273	chr8	27227001	27227500	Up	genebody
GRMZM2G026639	1.41221	0.634864	1.07282	0.0364387	chr1	1194001	1194500	Up	genebody		AC225147.4	1.63008	0.634914	1.19576	0.015702	chr1	292951501	292952000	Up	downstream2k		GRMZM2G011151	0.195263	0.76966	-1.93717	0.00551343	chr9	128224501	128225000	Down	upstream2k
GRMZM2G026737	0.136054	0.423139	-1.64667	0.0337558	chr1	221865501	221866000	Down	downstream2k		AC225173.3	3.61039	1.32704	1.27628	0.0049501	chr10	63500501	63501000	Up	downstream2k		GRMZM2G011169	1.10976	0.346301	1.64472	0.00307421	chr6	150712001	150713000	Up	upstream2k
GRMZM2G026737	0.409798	0.943276	-1.23593	0.0442775	chr1	221863501	221864000	Down	genebody		AC225185.3	0.811643	0.0769978	3.13114	0.00018772	chr3	110689001	110689500	Up	upstream2k		GRMZM2G011213	0.35493	0.0768982	2.098	0.0383053	chr8	14070001	14070500	Up	downstream2k
GRMZM2G026767	2.78908	1.21155	1.12662	0.00112635	chr1	85070501	85071000	Up	downstream2k		AC225309.2	0.392946	0.0963176	1.80178	0.0358869	chr1	128123001	128123500	Up	downstream2k		GRMZM2G011233	0.350857	0.0577483	2.46346	0.0242194	chr8	169529001	169529500	Up	downstream2k
GRMZM2G026807	0.877235	0.365281	1.18494	0.0277128	chr1	14623501	14624000	Up	genebody		AC225345.3	0.442436	1.23101	-1.58942	0.0232514	chr1	49794001	49794500	Down	upstream2k		GRMZM2G011253	0.503048	0.134647	1.82718	0.0295501	chr4	163666501	163667000	Up	downstream2k
GRMZM2G026807	0.877235	0.365281	1.18494	0.0277128	chr1	14623501	14624000	Up	upstream2k		AC225346.3	2.58876	0.924326	1.33915	0.00767986	chr8	127877001	127878000	Up	downstream2k		GRMZM2G011253	1.41484	0.596125	1.22888	0.00683965	chr4	163669001	163669500	Up	genebody
GRMZM2G026839	0.388042	0.0769179	2.32473	0.0275716	chr5	184496501	184497500	Up	genebody		AC225346.3_FG001	2.58876	0.924326	1.33915	0.00767986	chr8	127877001	127878000	Up	genebody		GRMZM2G011269	2.70586	1.13462	1.25358	0.00187906	chr1	246527501	246528500	Up	downstream2k
GRMZM2G026839	0.388042	0.0769179	2.32473	0.0275716	chr5	184496501	184497500	Up	upstream2k		AC225363.3	0.282525	0.0192494	3.31797	0.00824444	chr10	110603501	110604000	Up	upstream2k		GRMZM2G011357	0.468739	0.0962472	2.19384	0.0224104	chr1	239673001	239673500	Up	upstream2k
GRMZM2G026869	1.02385	0.317347	1.60139	0.00261791	chr7	163159001	163160000	Up	downstream2k		AC225363.3_FG004	0.282525	0.0192494	3.31797	0.00824444	chr10	110603501	110604000	Up	genebody		GRMZM2G011385	0.453413	0.0577586	2.83053	0.00868287	chr1	286408501	286409000	Up	upstream2k
GRMZM2G026869	0.974425	0.268783	1.75263	0.00564009	chr7	163153001	163153500	Up	upstream2k		AC225555.3	0.189692	0.538476	-1.60832	0.0349217	chr7	102444001	102444500	Down	upstream2k		GRMZM2G011404	0.275432	0.038619	2.61084	0.0404723	chr2	221188001	221188500	Up	genebody
GRMZM2G026884	0.175531	0.538926	-1.64386	0.0231703	chr10	80764001	80764500	Down	downstream2k		AC225555.3_FG005	0.189692	0.538476	-1.60832	0.0349217	chr7	102444001	102444500	Down	genebody		GRMZM2G011404	1.26765	0.499588	1.31909	0.00587576	chr2	221189501	221190000	Up	upstream2k
GRMZM2G026956	0.564391	0.115347	2.17519	0.00829136	chr5	192207001	192207500	Up	downstream2k		AC225566.2	0.0955366	0.470908	-2.8784	0.00868687	chr7	131600501	131601500	Down	downstream2k		GRMZM2G011456	0.214753	0.576865	-1.40007	0.0337195	chr5	77795001	77795500	Down	genebody
GRMZM2G026959	0.346983	0.865358	-1.33899	0.0323118	chr1	39788501	39789000	Down	upstream2k		AC225993.1	0.295628	0.981958	-1.89483	0.0139687	chr9	60110501	60112000	Down	downstream2k		GRMZM2G011469	0.75059	0.249594	1.54752	0.0369667	chr4	183117001	183117500	Up	downstream2k
GRMZM2G026969	0.0585857	0.538097	-3.09934	0.00119685	chr8	164072001	164072500	Down	genebody		AC225993.1	1.53534	3.90445	-1.41728	0.0328522	chr9	60106001	60106500	Down	upstream2k		GRMZM2G011469	0.811613	0.346351	1.2027	0.0484545	chr4	183118501	183119000	Up	genebody
GRMZM2G026983	0.430855	0.0384989	3.30378	0.00181239	chr10	134459501	134460500	Up	downstream2k		AC226199.2	0.191071	0.558016	-1.67834	0.0489385	chr5	144907501	144908000	Down	upstream2k		GRMZM2G011473	0.963478	0.154296	2.58277	0.000571039	chr4	193693001	193693500	Up	genebody
GRMZM2G026983	0.116601	0.38498	-1.71556	0.0464004	chr10	134465501	134466000	Down	upstream2k		AC226225.1	0.977711	2.30927	-1.32539	0.0496961	chr2	35315001	35315500	Down	downstream2k		GRMZM2G011479	0.0585607	0.288822	-2.17626	0.0471837	chr3	170578001	170578500	Down	upstream2k
GRMZM2G027016	0.450039	0.134477	1.62557	0.0372042	chr8	172541501	172542000	Up	genebody		AC226225.1_FG004	0.977711	2.30927	-1.32539	0.0496961	chr2	35315001	35315500	Down	genebody		GRMZM2G011523	0.138567	0.500647	-1.81441	0.0268	chr3	23924001	23924500	Down	genebody
GRMZM2G027016	0.450039	0.134477	1.62557	0.0372042	chr8	172541501	172542000	Up	upstream2k		AC226227.2	0.491183	0.0960275	2.11707	0.0111007	chr10	128987001	128987500	Up	upstream2k		GRMZM2G011526	0.0192366	0.364921	-3.81401	0.00641379	chr7	94262001	94262500	Down	genebody
GRMZM2G027131	0.450039	0.134477	1.62557	0.0372042	chr8	172541501	172542000	Up	upstream2k		AC226230.2_FG001	0.699834	0.134447	2.16869	0.00810336	chr7	73452001	73453000	Up	genebody		GRMZM2G011559	1.34851	0.596025	1.1586	0.0131505	chr1	246535501	246536000	Up	downstream2k
GRMZM2G027135	1.40021	0.627758	1.13346	0.0381966	chr5	30776501	30778000	Up	genebody		AC226235.2	1.1125	2.48241	-1.27848	0.0189204	chr3	30946501	30947000	Down	upstream2k		GRMZM2G011559	2.70586	1.13462	1.25358	0.00187906	chr1	246527501	246528500	Up	upstream2k
GRMZM2G027173	0.430855	0.0384989	3.30378	0.00181239	chr10	134459501	134460500	Up	upstream2k		AC226327.2	1.02573	0.124992	2.78715	0.000501896	chr2	57898001	57899000	Up	downstream2k		GRMZM2G011575	0.409671	0.0962575	2.05315	0.0250456	chr2	219899001	219900000	Up	genebody
GRMZM2G027183	1.02385	0.317347	1.60139	0.00261791	chr7	163159001	163160000	Up	genebody		AC229978.2	0.386537	1.11541	-1.91697	0.01806	chr2	176991501	176992500	Down	downstream2k		GRMZM2G011590	0.408821	0.076778	2.29781	0.00974915	chr10	148827501	148828000	Up	genebody
GRMZM2G027183	1.02385	0.317347	1.60139	0.00261791	chr7	163159001	163160000	Up	upstream2k		AC229978.2	5.03718	2.23046	1.01242	0.0147068	chr2	176995001	176995500	Up	upstream2k		GRMZM2G011592	0.425595	0.038559	3.23369	0.00161426	chr3	227276501	227277000	Up	downstream2k
GRMZM2G027193	0.702694	0.192625	1.77033	0.00726138	chr5	176943501	176944000	Up	genebody		AC229993.1	0.788654	1.57745	-1.12323	0.0497152	chr3	209021001	209021500	Down	downstream2k		GRMZM2G011608	2.57833	1.21376	1.07127	0.016966	chr3	230747501	230748000	Up	upstream2k
GRMZM2G027217	0.641213	0.250214	1.27007	0.0462263	chr7	168945501	168946000	Up	genebody		AC230011.2_FG002	0.446464	0.0960876	1.97732	0.0246249	chr3	113917001	113917500	Up	genebody		GRMZM2G011624	0.503048	0.134647	1.82718	0.0295501	chr4	163666501	163667000	Up	downstream2k
GRMZM2G027217	0.641213	0.250214	1.27007	0.0462263	chr7	168945501	168946000	Up	upstream2k		AC230013.2	0.3638	0.0192494	3.64878	0.00802052	chr3	210750501	210751000	Up	downstream2k		GRMZM2G011667	0.503899	0.134657	1.83179	0.0317379	chr1	66802501	66803000	Up	genebody
GRMZM2G027232	1.40021	0.627758	1.13346	0.0381966	chr5	30776501	30778000	Up	downstream2k		AC230013.2	0.683634	1.75117	-1.48306	0.010338	chr3	210794001	210794500	Down	upstream2k		GRMZM2G011784	0.672402	0.191955	1.75904	0.0193712	chr2	169723001	169723500	Up	genebody
GRMZM2G027307	0.116601	0.442559	-1.91422	0.0178956	chr2	86989001	86989500	Down	genebody		AC230020.1	2.898	0.817389	2.01004	0.00101426	chr2	168477501	168478500	Up	downstream2k		GRMZM2G011858	1.69794	0.19261	3.0874	1.8e-07	chr7	5105501	5106500	Up	genebody
GRMZM2G027336	0.900045	0.346471	1.27165	0.0325133	chr4	204469501	204470000	Up	upstream2k		AC230020.1_FG006	2.898	0.817389	2.01004	0.00101426	chr2	168477501	168478500	Up	genebody		GRMZM2G011858	1.69794	0.19261	3.0874	1.8e-07	chr7	5105501	5106500	Up	upstream2k
GRMZM2G027420	0.293886	0.0382792	2.64647	0.0204921	chr8	66868001	66868500	Up	downstream2k		AC231180.2_FG001	1.58873	0.40362	1.8061	0.00159385	chr8	75557501	75558000	Up	genebody		GRMZM2G011896	0.350767	0.0768982	2.07307	0.0337535	chr4	10044501	10045000	Up	upstream2k
GRMZM2G027431	1.46794	0.673452	1.03295	0.0369792	chr10	32539501	32540000	Up	genebody		AC231183.1_FG002	1.14699	0.442309	1.45038	0.0309694	chr5	71786501	71787500	Up	genebody		GRMZM2G011915	1.3334	0.538416	1.30019	0.0270019	chr6	55834001	55835000	Up	downstream2k
GRMZM2G027431	1.46794	0.673452	1.03295	0.0369792	chr10	32539501	32540000	Up	upstream2k		AC231226.2	3.60222	1.55641	1.03517	0.0295214	chr10	138803001	138803500	Up	downstream2k		GRMZM2G011932	0.252972	0.0384989	2.50916	0.044513	chr6	165544501	165545000	Up	genebody
GRMZM2G027603	0.253989	0.0191396	3.24121	0.0103991	chr7	8696001	8696500	Up	downstream2k		AC231226.2	0.499973	0.115397	1.88288	0.0308125	chr10	138876001	138876500	Up	upstream2k		GRMZM2G011980	0.857128	0.346531	1.2738	0.0302845	chr3	230772501	230773000	Up	downstream2k
GRMZM2G027632	0.627517	0.192515	1.57404	0.0355775	chr3	139834001	139834500	Up	downstream2k		AC231431.1	1.42153	4.34826	-1.66991	0.0214529	chr9	147460001	147460500	Down	downstream2k		GRMZM2G012021	0.840788	0.268854	1.61325	0.0100743	chr6	140163501	140164000	Up	upstream2k
GRMZM2G027632	0.0385621	0.423819	-3.2755	0.00276802	chr3	139840001	139840500	Down	upstream2k		AC231441.1_FG004	0.869947	1.67304	-1.08477	0.0462893	chr1	32670001	32670500	Down	genebody		GRMZM2G012031	0.717892	0.173096	2.00236	0.0019825	chr7	5111501	5112000	Up	upstream2k
GRMZM2G027695	0.253989	0.0191396	3.24121	0.0103991	chr7	8696001	8696500	Up	upstream2k		AC231604.1	0.909235	2.13614	-1.34357	0.0360357	chr6	121513501	121514000	Down	upstream2k		GRMZM2G012041	0.891112	0.38435	1.19183	0.0324974	chr9	97233001	97233500	Up	downstream2k
GRMZM2G027750	0.360008	0.884992	-1.33924	0.0244747	chr10	73000501	73001500	Down	upstream2k		AC231604.1_FG001	0.909235	2.13614	-1.34357	0.0360357	chr6	121513501	121514000	Down	genebody		GRMZM2G012046	1.84918	0.80841	1.17794	0.00373114	chr5	160692501	160693000	Up	upstream2k
GRMZM2G027756	4.24249	1.84556	1.11746	0.000821798	chr7	151776501	151777000	Up	upstream2k		AC231747.1	1.82007	0.615165	1.44539	0.0123175	chr10	108481501	108482500	Up	downstream2k		GRMZM2G012126	1.10782	0.374386	1.54283	0.00817686	chr1	29356501	29357500	Up	genebody
GRMZM2G027835	2.23276	0.923456	1.19719	0.00384513	chr9	107334001	107334500	Up	downstream2k		AC232238.2	1.56299	0.654333	1.09059	0.0275511	chr8	166262501	166263000	Up	downstream2k		GRMZM2G012174	0.429161	0.0578685	2.73901	0.00289717	chr3	200828501	200829000	Up	downstream2k
GRMZM2G027835	2.23276	0.923456	1.19719	0.00384513	chr9	107334001	107334500	Up	genebody		AC232238.2_FG008	0.0826567	0.422969	-2.43375	0.00626782	chr8	166269001	166269500	Down	genebody		GRMZM2G012200	0.436064	0.0673533	2.92599	0.00413214	chr5	134831001	134832000	Up	genebody
GRMZM2G027857	0.271118	0.038559	2.5461	0.0346617	chr8	160470501	160471000	Up	downstream2k		AC233751.1_FG002	2.05636	0.663398	2.19809	0.00629134	chr4	44807501	44809500	Up	genebody		GRMZM2G012200	0.715683	0.288603	1.28311	0.0360255	chr5	134830001	134830500	Up	upstream2k
GRMZM2G027862	0.661312	0.249544	1.32234	0.0412803	chr6	112431001	112431500	Up	downstream2k		AC233788.2	0.348216	0.0576985	2.29881	0.0344509	chr8	168970501	168971000	Up	downstream2k		GRMZM2G012200	0.40797	0.115227	1.74843	0.0365688	chr5	134834001	134834500	Up	upstream2k
GRMZM2G027932	0.271118	0.038559	2.5461	0.0346617	chr8	160470501	160471000	Up	downstream2k		AC233850.1	2.9491	1.09644	1.24951	0.00835007	chr5	169876001	169876500	Up	downstream2k		GRMZM2G012209	1.16891	0.538547	1.09444	0.0246936	chr5	39908001	39908500	Up	downstream2k
GRMZM2G027932	0.271118	0.038559	2.5461	0.0346617	chr8	160470501	160471000	Up	genebody		AC233851.1	0.251374	0	5.10897	0.0207658	chr3	189597001	189597500	Up	downstream2k		GRMZM2G012209	1.16891	0.538547	1.09444	0.0246936	chr5	39908001	39908500	Up	genebody
GRMZM2G027976	2.5254	0.980605	1.35448	0.00255469	chr3	196221501	196222500	Up	upstream2k		AC233851.1	3.32006	1.12518	1.39374	0.00199974	chr3	189519001	189520000	Up	downstream2k		GRMZM2G012216	0.697297	0.211655	1.68348	0.00873617	chr1	16200001	16200500	Up	genebody
GRMZM2G028004	0.544938	1.13381	-1.09439	0.0443384	chr2	82574001	82574500	Down	genebody		AC233851.1	2.17879	0.894523	1.12638	0.0473196	chr3	189591001	189592000	Up	upstream2k		GRMZM2G012232	0.327964	0.0382792	2.85741	0.0212782	chr6	63422001	63422500	Up	upstream2k
GRMZM2G028033	0.0598446	0.288663	-2.24784	0.0492523	chr1	87021501	87022000	Down	genebody		AC233853.1	2.19845	0.864823	1.17222	0.0219418	chr3	3832501	3833500	Up	downstream2k		GRMZM2G012233	1.47578	0.538126	1.43074	0.00447314	chr3	208968001	208968500	Up	genebody
GRMZM2G028033	0.0598446	0.288663	-2.24784	0.0492523	chr1	87021501	87022000	Down	upstream2k		AC233853.1	2.79737	1.13394	1.12488	0.0199765	chr3	3823001	3823500	Up	downstream2k		GRMZM2G012233	1.47578	0.538126	1.43074	0.00447314	chr3	208968001	208968500	Up	upstream2k
GRMZM2G028108	0.449888	0.134647	1.61343	0.0283865	chr5	59630501	59631000	Up	genebody		AC233864.1	0.0189679	0.250504	-3.38886	0.0230505	chr8	123543501	123544000	Down	downstream2k		GRMZM2G012273	0.327964	0.0382792	2.85741	0.0212782	chr6	63422001	63422500	Up	downstream2k
GRMZM2G028218	1.0159	0.336512	1.84211	0.0183408	chr5	4684501	4685500	Up	genebody		AC233864.1_FG002	0.0189679	0.250504	-3.38886	0.0230505	chr8	123543501	123544000	Down	genebody		GRMZM2G012273	0.327964	0.0382792	2.85741	0.0212782	chr6	63422001	63422500	Up	genebody
GRMZM2G028254	2.23276	0.923456	1.19719	0.00384513	chr9	107334001	107334500	Up	downstream2k		AC233865.1	0.172103	0.769051	-2.28888	0.00584611	chr7	146591501	146592000	Down	upstream2k		GRMZM2G012284	0.327964	0.0382792	2.85741	0.0212782	chr6	63422001	63422500	Up	downstream2k
GRMZM2G028306	0.408582	0.0384491	4.02155	0.0083587	chr10	55904001	55905000	Up	downstream2k		AC233866.1	0.513541	0.134756	1.72482	0.0223655	chr6	137599501	137600000	Up	downstream2k		GRMZM2G012319	0.32771	0.846958	-1.35564	0.0249393	chr1	38548501	38549000	Down	genebody
GRMZM2G028313	0.854811	1.69321	-1.04324	0.0219079	chr2	87403501	87404000	Down	genebody		AC233870.1	1.6836	0.500667	1.57814	0.00405514	chr6	167230501	167231000	Up	upstream2k		GRMZM2G012342	0.891112	0.38435	1.19183	0.0324974	chr9	97233001	97233500	Up	downstream2k
GRMZM2G028366	0.626258	0.153117	1.89662	0.0462847	chr5	155071501	155072000	Up	genebody		AC233870.1	1.82378	0.673423	1.25036	0.0242162	chr6	167237501	167238000	Up	upstream2k		GRMZM2G012342	0.891112	0.38435	1.19183	0.0324974	chr9	97233001	97233500	Up	genebody
GRMZM2G028379	1.11394	0.500207	1.07303	0.0219584	chr1	261467001	261467500	Up	upstream2k		AC233879.1	0.975578	0.307452	1.47816	0.0259824	chr6	140538501	140539000	Up	upstream2k		GRMZM2G012391	1.1529	0.518787	1.12388	0.0350544	chr4	187529001	187529500	Up	downstream2k
GRMZM2G028393	6.89887	3.13533	1.06392	0.000310133	chr8	133995501	133996500	Up	upstream2k		AC233880.1	0.548082	1.48035	-1.57361	0.00302211	chr3	1267001	1267500	Down	upstream2k		GRMZM2G012405	0.700266	0.192175	1.81925	0.00421611	chr8	150264501	150265000	Up	downstream2k
GRMZM2G028467	0.564735	0.154176	1.76984	0.0187831	chr3	207035001	207035500	Up	downstream2k		AC233880.1	0.777084	0.18298	1.90016	0.00985242	chr3	1288501	1289500	Up	upstream2k		GRMZM2G012416	1.1249	0.365131	1.56824	0.0154018	chr4	204239001	204240000	Up	downstream2k
GRMZM2G028467	0.292627	0.038619	2.66196	0.022696	chr3	207039501	207040000	Up	genebody		AC233880.1_FG005	0.777084	0.18298	1.90016	0.00985242	chr3	1288501	1289500	Up	genebody		GRMZM2G012416	0.467635	0.134926	1.73152	0.0338101	chr4	204234001	204234500	Up	genebody
GRMZM2G028501	0.419907	0.0867229	2.20493	0.0274445	chr5	63665001	63666000	Up	downstream2k		AC233880.1_FG009	0.548082	1.48035	-1.57361	0.00302211	chr3	1267001	1267500	Down	genebody		GRMZM2G012434	0.964215	0.37501	1.5677	0.00886	chr1	106855001	106856000	Up	downstream2k
GRMZM2G028535	0.3125	0.0382792	2.74285	0.0118098	chr8	167717501	167718000	Up	genebody		AC233881.1	0.522707	1.39334	-1.53073	0.0114997	chr5	200293501	200294500	Down	upstream2k		GRMZM2G012455	1.36892	0.557676	1.26627	0.0137757	chr9	132471501	132472000	Up	upstream2k
GRMZM2G028556	3.60019	0.99922	1.7121	0.000555474	chr3	149477001	149478000	Up	downstream2k		AC233882.1_FG003	0.909566	0.20144	2.00962	0.0113104	chr3	205923001	205924000	Up	genebody		GRMZM2G012584	0.48602	0.153736	1.59908	0.0426568	chr8	131211001	131211500	Up	downstream2k
GRMZM2G028556	3.60019	0.99922	1.7121	0.000555474	chr3	149477001	149478000	Up	genebody		AC233883.1	0.315056	1.21145	-2.0734	0.00185374	chr4	193275001	193275500	Down	upstream2k		GRMZM2G012584	0.48602	0.153736	1.59908	0.0426568	chr8	131211001	131211500	Up	genebody
GRMZM2G028556	2.54397	0.884887	1.43982	0.000191506	chr3	149479501	149480000	Up	upstream2k		AC233883.1_FG001	0.315056	1.21145	-2.0734	0.00185374	chr4	193275001	193275500	Down	genebody		GRMZM2G012611	1.8496	0.769351	1.25908	0.0309465	chr1	241329501	241330000	Up	upstream2k
GRMZM2G028568	0.564735	0.154176	1.76984	0.0187831	chr3	207035001	207035500	Up	genebody		AC233885.1	1.28553	0.470988	1.29127	0.0276795	chr5	15976501	15977500	Up	upstream2k		GRMZM2G012628	1.29073	0.576736	1.14502	0.0227602	chr2	8581001	8582000	Up	genebody
GRMZM2G028570	1.18985	0.481298	1.2164	0.0172963	chr8	71230001	71230500	Up	upstream2k		AC233885.1_FG001	0.770319	0.269353	1.33656	0.0359481	chr5	15973501	15974000	Up	genebody		GRMZM2G012648	0.316367	0	5.46436	0.0032102	chr4	45779501	45780000	Up	downstream2k
GRMZM2G028637	0.431694	0.0576385	2.66946	0.00807346	chr3	10100501	10101000	Up	downstream2k		AC233892.1	0.70322	0.192175	1.67508	0.0209241	chr1	231911501	231912000	Up	downstream2k		GRMZM2G012648	0.316367	0	5.46436	0.0032102	chr4	45779501	45780000	Up	genebody
GRMZM2G028677	0.253914	0.038559	2.43785	0.0381199	chr5	159949501	159950000	Up	upstream2k		AC233892.1	0.269331	1.07695	-2.13386	0.00809567	chr1	231917001	231918000	Down	upstream2k		GRMZM2G012685	0.346187	0.0579286	2.43619	0.0377195	chr6	107153001	107153500	Up	downstream2k
GRMZM2G028709	1.10327	2.30549	-1.09399	0.0333271	chr4	195902501	195903000	Down	genebody		AC233893.1	0.7771	0.0959176	2.77569	0.000215067	chr9	146482001	146482500	Up	upstream2k		GRMZM2G012690	1.19496	0.38424	1.61766	0.00363218	chr5	163246501	163247000	Up	upstream2k
GRMZM2G028713	0.0195286	0.250263	-3.31441	0.0187869	chr7	148778001	148778500	Down	genebody		AC233895.1	2.50813	0.952065	1.26774	0.01011	chr6	140599501	140600500	Up	downstream2k		GRMZM2G012728	0.54688	0.134756	1.9619	0.00994673	chr8	4260501	4261000	Up	upstream2k
GRMZM2G028733	0.545551	0.173326	1.54736	0.0300584	chr8	136138501	136139000	Up	downstream2k		AC233898.1	0.199861	0.615604	-1.7407	0.0130643	chr10	10405501	10406000	Down	downstream2k		GRMZM2G012758	0.0585607	0.317817	-3.32442	0.0339755	chr1	30752001	30753000	Down	genebody
GRMZM2G028733	0.370741	0.0768982	2.12413	0.0371078	chr8	136128501	136129000	Up	genebody		AC233898.1	0.693055	0.0961228	2.5835	0.00579616	chr10	10451001	10452000	Up	downstream2k		GRMZM2G012901	0.730159	0.192285	1.86276	0.0279293	chr8	78706501	78707000	Up	genebody
GRMZM2G028852	0.976136	0.442499	1.06359	0.0348499	chr9	150236001	150236500	Up	upstream2k		AC233903.1	3.34819	1.36606	1.13291	0.00924255	chr2	35552001	35552500	Up	downstream2k		GRMZM2G012901	0.730159	0.192285	1.86276	0.0279293	chr8	78706501	78707000	Up	upstream2k
GRMZM2G028883	0.584608	0.231014	1.24833	0.0473528	chr10	130367501	130368000	Up	downstream2k		AC233904.1_FG002	0.63785	0.144441	1.94589	0.0230404	chr3	145250001	145251000	Up	genebody		GRMZM2G012926	1.16891	0.538547	1.09444	0.0246936	chr5	39908001	39908500	Up	genebody
GRMZM2G028887	0.919724	0.250224	1.77027	0.00310486	chr7	151526001	151526500	Up	downstream2k		AC233910.1	1.76298	3.75005	-1.18092	0.0488817	chr2	198428501	198429000	Down	upstream2k		GRMZM2G012926	1.16891	0.538547	1.09444	0.0246936	chr5	39908001	39908500	Up	upstream2k
GRMZM2G028887	0.445315	0.941966	-1.12371	0.0425359	chr7	151499501	151500000	Down	genebody		AC233910.1_FG002	1.00007	2.5382	-1.42801	0.0323255	chr2	198474501	198475000	Down	genebody		GRMZM2G012942	0.096527	0.365671	-1.83972	0.0362131	chr2	86096501	86097000	Down	genebody
GRMZM2G028889	1.62467	0.75051	1.03153	0.0302098	chr5	934001	934500	Up	downstream2k		AC233938.1	0.477989	1.01906	-1.32907	0.0318967	chr5	179120001	179121000	Down	downstream2k		GRMZM2G012966	2.70122	1.32772	1.01222	0.00510365	chr8	138424001	138424500	Up	downstream2k
GRMZM2G028905	0.059425	0.308072	-2.32844	0.0439785	chr2	209100001	209100500	Down	genebody		AC233939.1	0.953227	0.173211	2.33876	0.00146481	chr9	139237001	139238000	Up	upstream2k		GRMZM2G012966	2.70122	1.32772	1.01222	0.00510365	chr8	138424001	138424500	Up	genebody
GRMZM2G028910	0.505461	1.11596	-1.17666	0.0326626	chr5	52745501	52746000	Down	genebody		AC233942.1	1.18562	0.383716	1.45073	0.0303106	chr6	137492001	137493000	Up	upstream2k		GRMZM2G012980	1.16509	0.537917	1.091	0.0314326	chr5	42257001	42257500	Up	downstream2k
GRMZM2G028982	0.465833	0.0964875	2.1432	0.0163756	chr8	144996001	144996500	Up	downstream2k		AC233942.1_FG001	1.18562	0.383716	1.45073	0.0303106	chr6	137492001	137493000	Up	genebody		GRMZM2G012980	1.80358	0.615644	1.53069	0.000609726	chr5	42256001	42256500	Up	genebody
GRMZM2G028982	0.465833	0.0964875	2.1432	0.0163756	chr8	144996001	144996500	Up	genebody		AC233943.1	0.847571	0.268963	1.48471	0.0242282	chr3	12888001	12888500	Up	upstream2k		GRMZM2G013045	0.31204	0.730322	-1.21726	0.0335935	chr3	2590501	2591000	Down	downstream2k
GRMZM2G028986	6.89887	3.13533	1.06392	0.000310133	chr8	133995501	133996500	Up	downstream2k		AC233952.1	0.526916	0.110465	2.19828	0.0279651	chr2	210156001	210158000	Up	downstream2k		GRMZM2G013060	0.270507	0.0384989	2.58758	0.0443327	chr8	161479001	161479500	Up	genebody
GRMZM2G029135	0.0966527	0.38435	-1.95426	0.0350629	chr3	10187501	10188000	Down	genebody		AC233952.1	1.5081	0.499768	1.41358	0.0130066	chr2	210155001	210155500	Up	upstream2k		GRMZM2G013079	1.60167	0.489718	1.6812	0.00147677	chr4	122215501	122216500	Up	genebody
GRMZM2G029184	0.19422	0.634624	-1.71856	0.0140086	chr4	68670501	68671000	Down	downstream2k		AC233952.1_FG006	1.5081	0.499768	1.41358	0.0130066	chr2	210155001	210155500	Up	genebody		GRMZM2G013079	0.788509	0.212104	1.85982	0.0136652	chr4	122218501	122219000	Up	upstream2k
GRMZM2G029211	0.348167	0.038619	2.89617	0.0182675	chr2	83275001	83275500	Up	downstream2k		AC233953.1_FG003	0.930879	0.269314	1.58041	0.0487068	chr8	159002001	159002500	Up	genebody		GRMZM2G013100	0.699071	0.288603	1.24074	0.049721	chr8	134249001	134249500	Up	upstream2k
GRMZM2G029223	1.65757	0.779665	1.01847	0.0256461	chr7	116599501	116600500	Up	upstream2k		AC233953.1_FG005	0.2927	0.0384989	2.60332	0.0477517	chr8	159041501	159042000	Up	genebody		GRMZM2G013114	0.872232	0.38484	2.83166	0.0200038	chr7	5138001	5139000	Up	downstream2k
GRMZM2G029300	0.233051	0.595895	-1.39206	0.0398742	chr10	41037501	41038000	Down	upstream2k		AC233954.1	0.26154	0	5.21663	0.0283277	chr7	13497001	13497500	Up	upstream2k		GRMZM2G013114	0.872232	0.38484	2.83166	0.0200038	chr7	5138001	5139000	Up	genebody
GRMZM2G029323	0.797442	0.327052	1.21275	0.0281792	chr4	181091501	181092000	Up	upstream2k		AC233955.1	0.308275	0.903556	-1.68113	0.0162077	chr9	135559501	135560000	Down	downstream2k		GRMZM2G013191	1.86872	0.827548	1.17817	0.0122806	chr4	190582001	190583000	Up	downstream2k
GRMZM2G029366	0.743354	1.52058	-1.10005	0.0159725	chr5	47415501	47416000	Down	genebody		AC233955.1	0.661909	0.211375	1.45143	0.0333255	chr9	135528501	135529000	Up	downstream2k		GRMZM2G013191	1.02713	0.38485	1.38904	0.0143992	chr4	190585001	190585500	Up	upstream2k
GRMZM2G029382	0.37299	0.903237	-1.32646	0.0310834	chr6	22557001	22557500	Down	upstream2k		AC233955.1	1.77404	0.663114	1.49526	0.0111713	chr9	135561001	135562000	Up	downstream2k		GRMZM2G013283	0.999352	0.481227	1.03561	0.04985	chr2	51138501	51139000	Up	downstream2k
GRMZM2G029731	0.819983	0.289102	1.41073	0.0380954	chr8	4618001	4618500	Up	genebody		AC233955.1	0.661909	0.211375	1.45143	0.0333255	chr9	135528501	135529000	Up	upstream2k		GRMZM2G013283	0.328815	0.904246	-1.44397	0.0114473	chr2	51104501	51105000	Down	genebody
GRMZM2G029824	0.156917	0.576865	-1.9081	0.00748309	chr1	3700001	3700500	Down	downstream2k		AC233955.1	1.77404	0.663114	1.49526	0.0111713	chr9	135561001	135562000	Up	upstream2k		GRMZM2G013342	2.93268	1.42379	1.03534	0.00677972	chr1	290520501	290521000	Up	upstream2k
GRMZM2G029912	2.20851	1.01891	1.04137	0.00697827	chr9	106204501	106205000	Up	downstream2k		AC233955.1_FG003	0.308275	0.903556	-1.68113	0.0162077	chr9	135559501	135560000	Down	genebody		GRMZM2G013357	1.5238	0.625234	1.2593	0.00641968	chr2	86875501	86876500	Up	downstream2k
GRMZM2G029933	0.48986	0.0960275	2.19149	0.00794223	chr8	107481501	107482000	Up	downstream2k		AC233956.1	0.546081	0.173326	1.47065	0.0421865	chr6	20969501	20970000	Up	upstream2k		GRMZM2G013357	1.5238	0.625234	1.2593	0.00641968	chr2	86875501	86876500	Up	genebody
GRMZM2G029933	0.48986	0.0960275	2.19149	0.00794223	chr8	107481501	107482000	Up	genebody		AC233959.1	0.210037	0.596225	-1.63351	0.049531	chr5	80445501	80446000	Down	downstream2k		GRMZM2G013398	0.438159	1.17211	-1.42193	0.0245638	chr9	39578001	39578500	Down	downstream2k
GRMZM2G029979	0.418011	0.0897712	2.27571	0.0352427	chr5	122687001	122688500	Up	genebody		AC233959.1	0.530499	0.0577483	2.92089	0.0034407	chr5	80449501	80450000	Up	upstream2k		GRMZM2G013398	0.956968	0.352271	1.5854	0.0132849	chr9	39585501	39587000	Up	upstream2k
GRMZM2G030072	0.322016	0.0673533	2.38554	0.0217091	chr1	58297501	58298500	Up	genebody		AC233961.1	0.270331	0	5.21602	0.015533	chr7	20253001	20253500	Up	upstream2k		GRMZM2G013450	0.431117	0.076778	2.37742	0.00977067	chr8	128660001	128660500	Up	genebody
GRMZM2G030122	0.701779	0.269254	1.30211	0.044551	chr8	83261501	83262000	Up	downstream2k		AC233979.1	0.497959	1.51891	-1.74586	0.000975977	chr10	135195001	135195500	Down	downstream2k		GRMZM2G013456	0.79797	0.269473	1.51947	0.0254914	chr8	141542501	141543000	Up	genebody
GRMZM2G030138	0.79954	0.269303	1.47564	0.0103972	chr7	10576001	10576500	Up	genebody		AC233979.1	0.253379	0.038389	2.36901	0.046853	chr10	135153001	135153500	Up	downstream2k		GRMZM2G013457	1.1421	0.346491	1.65717	0.00831567	chr1	22936001	22937000	Up	downstream2k
GRMZM2G030139	0.393207	0.038619	3.04457	0.00577649	chr9	127643501	127644000	Up	genebody		AC233979.1	0.497959	1.51891	-1.74586	0.000975977	chr10	135195001	135195500	Down	upstream2k		GRMZM2G013471	0.328815	0.076948	1.98891	0.0386207	chr3	29968501	29969000	Up	upstream2k
GRMZM2G030165	0.412241	0.0767283	2.23394	0.0223499	chr8	80311501	80312000	Up	downstream2k		AC234152.1_FG005	1.04504	0.288088	2.39186	0.0130255	chr8	101677001	101678000	Up	genebody		GRMZM2G013600	1.45212	0.595995	1.26008	0.0148863	chr1	246611001	246611500	Up	genebody
GRMZM2G030165	0.412241	0.0767283	2.23394	0.0223499	chr8	80311501	80312000	Up	genebody		AC234158.1	1.74927	0.711532	1.12851	0.0271759	chr9	112507001	112507500	Up	downstream2k		GRMZM2G013600	1.45212	0.595995	1.26008	0.0148863	chr1	246611001	246611500	Up	upstream2k
GRMZM2G030235	0.547036	0.211315	1.27509	0.0489469	chr6	125164501	125165000	Up	downstream2k		AC234164.1	0.0569037	0.423618	-2.87353	0.0370756	chr9	24965501	24966000	Down	downstream2k		GRMZM2G013607	1.24027	0.480338	1.34661	0.00746768	chr9	11241001	11241500	Up	genebody
GRMZM2G030235	0.270279	0	5.2439	0.00376114	chr6	125157501	125158000	Up	genebody		AC234165.1	0.573837	0.172986	1.53804	0.0254696	chr3	164038001	164038500	Up	downstream2k		GRMZM2G013639	0.697551	0.269233	1.34532	0.0319262	chr1	49811501	49812000	Up	downstream2k
GRMZM2G030241	0.291981	0.0191396	3.43124	0.00888613	chr2	179688001	179688500	Up	downstream2k		AC234169.1	0.932985	2.40275	-1.45351	0.0283709	chr5	162408501	162409000	Down	upstream2k		GRMZM2G013712	0.876754	0.298282	1.5579	0.00786672	chr8	145647001	145648000	Up	upstream2k
GRMZM2G030241	0.291981	0.0191396	3.43124	0.00888613	chr2	179688001	179688500	Up	genebody		AC234175.1_FG010	0	0.250323	-5.21161	0.00367645	chr10	2841001	2841500	Down	genebody		GRMZM2G013724	0.0574564	0.288433	-2.18582	0.0355253	chr1	290513001	290513500	Down	upstream2k
GRMZM2G030280	0.253075	0.0192494	3.24265	0.0105579	chr8	1642001	1642500	Up	genebody		AC234180.1	1.3682	0.308142	1.81739	0.0155035	chr9	77461501	77462500	Up	downstream2k		GRMZM2G013726	0.876754	0.298282	1.5579	0.00786672	chr8	145647001	145648000	Up	downstream2k
GRMZM2G030293	0.330543	0.0192494	3.61099	0.00339859	chr9	137122001	137122500	Up	downstream2k		AC234180.1	2.71338	0.98058	1.43385	0.0051449	chr9	77429501	77430500	Up	downstream2k		GRMZM2G013726	0.876754	0.298282	1.5579	0.00786672	chr8	145647001	145648000	Up	genebody
GRMZM2G030293	0.330543	0.0192494	3.61099	0.00339859	chr9	137122001	137122500	Up	genebody		AC234180.1_FG002	1.3682	0.308142	1.81739	0.0155035	chr9	77461501	77462500	Up	genebody		GRMZM2G013761	0.688186	1.65529	-1.27324	0.00846712	chr4	21721001	21722000	Down	downstream2k
GRMZM2G030325	0.973661	0.269413	1.75954	0.00143446	chr6	3877501	3878000	Up	downstream2k		AC234180.1_FG004	2.71338	0.98058	1.43385	0.0051449	chr9	77429501	77430500	Up	genebody		GRMZM2G013761	0.688186	1.65529	-1.27324	0.00846712	chr4	21721001	21722000	Down	genebody
GRMZM2G030402	1.77484	0.76982	1.13326	0.0104581	chr4	233754001	233754500	Up	genebody		AC234183.1	0.694438	0.173255	1.80771	0.0101644	chr6	20999001	20999500	Up	downstream2k		GRMZM2G013765	0.603486	0.211485	1.47401	0.0212592	chr2	84404001	84404500	Up	downstream2k
GRMZM2G030402	1.77484	0.76982	1.13326	0.0104581	chr4	233754001	233754500	Up	upstream2k		AC234185.1	0.535273	1.51931	-1.60115	0.0303862	chr8	72181001	72181500	Down	downstream2k		GRMZM2G013767	2.50927	0.691823	1.81991	0.00047845	chr2	141812501	141813500	Up	genebody
GRMZM2G030408	0.487116	0.153966	1.55439	0.0445002	chr1	149971001	149971500	Up	genebody		AC234185.1	0.506767	0.0768982	2.45043	0.00774409	chr8	72170001	72170500	Up	downstream2k		GRMZM2G013794	0.50781	0.172866	1.5079	0.038571	chr7	72286501	72287000	Up	genebody
GRMZM2G030465	0.964526	0.365866	1.41325	0.0209451	chr5	214462001	214463000	Up	downstream2k		AC234185.1_FG002	0.160923	1.15416	-2.98648	0.00012727	chr8	72307001	72308000	Down	genebody		GRMZM2G013811	0.969162	0.441889	1.11161	0.0372885	chr7	167269501	167270000	Up	genebody
GRMZM2G030494	1.17329	0.538257	1.0387	0.0245939	chr1	196375001	196375500	Up	upstream2k		AC234187.1	0.950271	2.33652	-1.39957	0.0452408	chr1	141821001	141822000	Down	downstream2k		GRMZM2G013811	0.969162	0.441889	1.11161	0.0372885	chr7	167269501	167270000	Up	upstream2k
GRMZM2G030583	0.31109	0.0578084	2.23163	0.0265147	chr6	107477001	107477500	Up	upstream2k		AC234187.1	0.950271	2.33652	-1.39957	0.0452408	chr1	141821001	141822000	Down	upstream2k		GRMZM2G013814	0.776108	0.327052	1.21875	0.0336462	chr9	142100501	142101000	Up	downstream2k
GRMZM2G030594	0.330618	0.0771179	1.94463	0.036488	chr1	199302501	199303000	Up	genebody		AC234187.1_FG003	0.950271	2.33652	-1.39957	0.0452408	chr1	141821001	141822000	Down	genebody		GRMZM2G013814	1.12968	0.509872	1.13855	0.0252323	chr9	142094501	142095500	Up	genebody
GRMZM2G030594	0.330618	0.0771179	1.94463	0.036488	chr1	199302501	199303000	Up	upstream2k		AC234199.1	2.36596	4.63371	-1.07221	0.0444929	chr3	30419001	30419500	Down	upstream2k		GRMZM2G013853	0.697551	0.269233	1.34532	0.0319262	chr1	49811501	49812000	Up	upstream2k
GRMZM2G030628	0.525527	0.115857	2.04328	0.0385869	chr4	66935501	66936000	Up	genebody		AC234199.1_FG003	0.425481	1.00947	-1.6525	0.0183941	chr3	30448001	30449000	Down	genebody		GRMZM2G013855	0.0384732	0.307792	-2.78701	0.0173332	chr1	20699001	20699500	Down	upstream2k
GRMZM2G030628	0.525527	0.115857	2.04328	0.0385869	chr4	66935501	66936000	Up	upstream2k		AC234201.1	1.77102	0.596595	1.41735	0.0102074	chr10	149184501	149185000	Up	downstream2k		GRMZM2G013915	1.00729	0.42281	1.22347	0.0277555	chr2	156508001	156508500	Up	genebody
GRMZM2G030659	0.412316	0.0960378	1.94364	0.0298706	chr10	77455001	77455500	Up	genebody		AC234203.1	1.20119	0.297687	1.82793	0.00679034	chr1	188107501	188108500	Up	downstream2k		GRMZM2G013920	0.831447	0.172696	2.21122	0.00195927	chr7	22374501	22375000	Up	upstream2k
GRMZM2G030710	3.52407	1.52911	1.11945	0.00336571	chr6	164725001	164726000	Up	downstream2k		AC234513.1	0.531121	0.0768982	2.48468	0.0406104	chr7	94866501	94867000	Up	upstream2k		GRMZM2G013934	0.549596	0.163531	1.7134	0.0276908	chr9	120151001	120152000	Up	genebody
GRMZM2G030710	3.52407	1.52911	1.11945	0.00336571	chr6	164725001	164726000	Up	genebody		AC234515.1	3.49583	1.51906	1.01569	0.038876	chr5	83609001	83609500	Up	downstream2k		GRMZM2G013936	1.97242	0.883318	1.14645	0.00840858	chr2	156522501	156523000	Up	genebody
GRMZM2G030862	0.527507	0.192515	1.35339	0.0390112	chr4	22163001	22163500	Up	downstream2k		AC234519.1	0.514928	1.16683	-2.54563	0.0411795	chr8	167340001	167341500	Down	downstream2k		GRMZM2G013936	0.349753	0.0578685	2.45554	0.0142218	chr2	156539001	156539500	Up	upstream2k
GRMZM2G030862	0.527507	0.192515	1.35339	0.0390112	chr4	22163001	22163500	Up	genebody		AC234519.1	3.10813	6.34654	-1.14254	0.013188	chr8	167338501	167339500	Down	upstream2k		GRMZM2G013956	0.991965	0.355896	1.45345	0.00671406	chr9	102109501	102110500	Up	upstream2k
GRMZM2G030915	0.350147	0.0576385	2.40412	0.0124271	chr9	148342001	148342500	Up	genebody		AC234519.1	3.17881	1.28942	1.14337	0.0143922	chr8	167486001	167487000	Up	upstream2k		GRMZM2G013987	0.935016	0.38479	1.2562	0.0292994	chr1	89809501	89810000	Up	genebody
GRMZM2G030915	0.742439	0.307342	1.18005	0.049568	chr9	148349001	148349500	Up	upstream2k		AC234519.1_FG004	0.514928	1.16683	-2.54563	0.0411795	chr8	167340001	167341500	Down	genebody		GRMZM2G014005	2.46659	0.7692	1.88052	5.68e-05	chr2	14335001	14336000	Up	downstream2k
GRMZM2G031139	0.0580152	0.307512	-2.32742	0.0301323	chr1	74752501	74753000	Down	upstream2k		AC234519.1_FG005	0.352994	1.19123	-1.88377	0.00460761	chr8	167335501	167336000	Down	genebody		GRMZM2G014005	1.29708	0.307922	2.03355	0.000515506	chr2	14331001	14332000	Up	upstream2k
GRMZM2G031169	1.09567	0.345781	1.56295	0.00879432	chr1	199772501	199773000	Up	upstream2k		AC234520.1	1.0779	0.394275	1.4329	0.0292897	chr1	164512001	164513000	Up	downstream2k		GRMZM2G014009	0.634459	0.20183	1.60389	0.0188108	chr2	14346001	14347000	Up	downstream2k
GRMZM2G031210	0	0.326992	-5.55747	0.000338908	chr6	138082501	138083000	Down	genebody		AC234520.1	3.72618	1.55763	1.08726	0.0158053	chr1	164384501	164385000	Up	downstream2k		GRMZM2G014043	0.550977	0.18303	1.54576	0.0388984	chr10	148170501	148171500	Up	downstream2k
GRMZM2G031210	0	0.326992	-5.55747	0.000338908	chr6	138082501	138083000	Down	upstream2k		AC234522.1	1.20867	0.259898	2.02982	0.00926116	chr5	40979501	40980500	Up	downstream2k		GRMZM2G014043	0.550977	0.18303	1.54576	0.0388984	chr10	148170501	148171500	Up	genebody
GRMZM2G031216	0.706286	1.54808	-1.17473	0.0168963	chr4	174360001	174361000	Down	downstream2k		AC234522.1_FG009	0.415306	0.0577483	2.55346	0.0107699	chr5	40948501	40949000	Up	genebody		GRMZM2G014055	0.511973	0.0959176	2.33277	0.0132251	chr6	14197001	14197500	Up	genebody
GRMZM2G031239	0.431769	0.903198	-1.13357	0.0324317	chr3	33508501	33509000	Down	genebody		AC234526.1	0.882123	0.288613	1.43895	0.0230647	chr7	133900001	133900500	Up	downstream2k		GRMZM2G014055	0.511973	0.0959176	2.33277	0.0132251	chr6	14197001	14197500	Up	upstream2k
GRMZM2G031352	0.038067	0.308072	-2.83183	0.0261046	chr8	162059001	162059500	Down	genebody		AC235011.1	0.317072	0.0384989	2.68186	0.0180361	chr2	207424501	207425000	Up	upstream2k		GRMZM2G014069	2.96644	1.26994	1.36297	0.0104799	chr4	51499001	51500000	Up	downstream2k
GRMZM2G031398	0.543377	0.0577586	3.03467	0.000677918	chr2	33712001	33712500	Up	upstream2k		AC235534.1	0.497959	0.115177	1.89824	0.0288114	chr10	136957001	136957500	Up	upstream2k		GRMZM2G014069	2.96644	1.26994	1.36297	0.0104799	chr4	51499001	51500000	Up	genebody
GRMZM2G031404	0.42811	0.0960378	2.01176	0.0168363	chr6	160312501	160313000	Up	downstream2k		AC235534.1_FG007	0.497959	0.115177	1.89824	0.0288114	chr10	136957001	136957500	Up	genebody		GRMZM2G014069	5.02973	2.01963	1.30431	9.1e-06	chr4	51505001	51505500	Up	upstream2k
GRMZM2G031404	0.42811	0.0960378	2.01176	0.0168363	chr6	160312501	160313000	Up	genebody		AC235535.1	1.10834	0.288503	1.74791	0.0159145	chr8	53078501	53079000	Up	downstream2k		GRMZM2G014091	0.637035	0.0960275	2.63016	0.00162636	chr8	24416001	24416500	Up	downstream2k
GRMZM2G031435	0.42811	0.0960378	2.01176	0.0168363	chr6	160312501	160313000	Up	upstream2k		AC235535.1_FG001	2.66064	5.5586	-1.1567	0.028216	chr8	53070501	53071500	Down	genebody		GRMZM2G014091	0.637035	0.0960275	2.63016	0.00162636	chr8	24416001	24416500	Up	genebody
GRMZM2G031493	0.962537	0.346236	1.34685	0.0328886	chr3	156842501	156843500	Up	upstream2k		AC235539.1	1.64777	3.38479	-1.13977	0.039285	chr5	141984501	141985000	Down	upstream2k		GRMZM2G014099	1.12104	0.528921	1.09435	0.0386471	chr6	156939001	156940000	Up	genebody
GRMZM2G031523	0.0779634	0.345802	-2.12281	0.0336141	chr1	292357001	292357500	Down	genebody		AC235540.1	0.840797	0.288323	1.36923	0.0316108	chr2	121067001	121067500	Up	upstream2k		GRMZM2G014099	1.12104	0.528921	1.09435	0.0386471	chr6	156939001	156940000	Up	upstream2k
GRMZM2G031529	1.11436	0.499967	1.07161	0.0275242	chr10	141369001	141369500	Up	downstream2k		AC235540.1_FG001	0.852982	0.201755	1.89907	0.00885759	chr2	121105501	121106500	Up	genebody		GRMZM2G014136	0.660091	0.211825	1.59815	0.0144195	chr3	180042501	180043000	Up	downstream2k
GRMZM2G031572	0.37242	0.0962077	1.80503	0.0455855	chr1	224300001	224300500	Up	downstream2k		AC235540.1_FG002	0.355006	0.076778	1.95893	0.037895	chr2	121069501	121070000	Up	genebody		GRMZM2G014136	0.660091	0.211825	1.59815	0.0144195	chr3	180042501	180043000	Up	genebody
GRMZM2G031584	0.508969	0.134586	1.79547	0.0170948	chr3	156833501	156834000	Up	downstream2k		AC235544.1	0.853347	2.07661	-1.40537	0.00936776	chr9	149757501	149758500	Down	downstream2k		GRMZM2G014187	0.634459	0.20183	1.60389	0.0188108	chr2	14346001	14347000	Up	genebody
GRMZM2G031584	0.508969	0.134586	1.79547	0.0170948	chr3	156833501	156834000	Up	genebody		AC235547.1	0.466813	0.115177	1.81174	0.0370837	chr1	282478001	282478500	Up	upstream2k		GRMZM2G014187	0.634459	0.20183	1.60389	0.0188108	chr2	14346001	14347000	Up	upstream2k
GRMZM2G031586	1.11436	0.499967	1.07161	0.0275242	chr10	141369001	141369500	Up	downstream2k		AC235547.1_FG005	0.361791	0.076778	1.9873	0.0284719	chr1	282474001	282474500	Up	genebody		GRMZM2G014303	0.256792	0.0191396	3.31579	0.0214355	chr6	161323501	161324000	Up	genebody
GRMZM2G031625	0.978385	0.36537	1.33155	0.0196421	chr2	5120001	5120500	Up	downstream2k		AF466202.2	0.056907	0.298347	-2.57378	0.0275886	chr10	138653001	138654000	Down	downstream2k		GRMZM2G014427	1.55071	0.653169	1.2281	0.00767007	chr5	41971001	41972000	Up	downstream2k
GRMZM2G031780	1.61842	0.673193	1.19421	0.00537134	chr7	21210001	21210500	Up	upstream2k		AF466202.2	2.09552	0.807859	1.20632	0.0247975	chr10	138519501	138520000	Up	downstream2k		GRMZM2G014427	1.55071	0.653169	1.2281	0.00767007	chr5	41971001	41972000	Up	genebody
GRMZM2G031788	2.2181	0.999855	1.07859	0.00531285	chr1	249438501	249439000	Up	downstream2k		AF466202.2	0.418697	0.0765583	2.19691	0.0305094	chr10	138639001	138639500	Up	upstream2k		GRMZM2G014444	0.0383465	0.345901	-3.78678	0.0116464	chr5	146929501	146930500	Down	upstream2k
GRMZM2G031788	2.2181	0.999855	1.07859	0.00531285	chr1	249438501	249439000	Up	genebody		AF466202.2_FG010	0.418697	0.0765583	2.19691	0.0305094	chr10	138639001	138639500	Up	genebody		GRMZM2G014508	1.55071	0.653169	1.2281	0.00767007	chr5	41971001	41972000	Up	downstream2k
GRMZM2G031824	0.841761	0.308132	1.3521	0.0233354	chr7	106352001	106352500	Up	upstream2k		AF546187.1	0.713417	0.173305	1.84056	0.0368137	chr1	162007501	162008000	Up	downstream2k		GRMZM2G014508	1.55071	0.653169	1.2281	0.00767007	chr5	41971001	41972000	Up	genebody
GRMZM2G031850	0.943168	0.250014	1.81594	0.00239845	chr5	80274001	80275000	Up	downstream2k		AF546187.1_FG007	0.713417	0.173305	1.84056	0.0368137	chr1	162007501	162008000	Up	genebody		GRMZM2G014580	1.63597	0.787521	1.04317	0.021598	chr8	27672501	27673000	Up	downstream2k
GRMZM2G031850	0.943168	0.250014	1.81594	0.00239845	chr5	80274001	80275000	Up	genebody		AF546187.1_FG009	0.108412	0.615864	-2.61351	0.00848296	chr1	162087001	162087500	Down	genebody		GRMZM2G014580	1.63597	0.787521	1.04317	0.021598	chr8	27672501	27673000	Up	genebody
GRMZM2G031930	1.0262	0.365106	1.39458	0.014947	chr6	111414501	111415500	Up	downstream2k		AF546188.1	0.535903	0.154236	1.60074	0.0387655	chr7	18780501	18781000	Up	downstream2k		GRMZM2G014618	0.389837	0.0960876	1.93167	0.0218366	chr5	7594501	7595000	Up	downstream2k
GRMZM2G031993	0.643882	0.211655	1.49644	0.0235982	chr3	207225501	207226000	Up	downstream2k		EF517601.1	1.80961	0.768821	1.06218	0.0362499	chr3	34441501	34442000	Up	downstream2k		GRMZM2G014672	0.252466	0.0193095	3.30284	0.0321754	chr5	7602001	7602500	Up	downstream2k
GRMZM2G031993	0.643882	0.211655	1.49644	0.0235982	chr3	207225501	207226000	Up	genebody		EF517601.1_FG009	1.80961	0.768821	1.06218	0.0362499	chr3	34441501	34442000	Up	genebody		GRMZM2G014672	0.252466	0.0193095	3.30284	0.0321754	chr5	7602001	7602500	Up	genebody
GRMZM2G031996	0.292702	0.749971	-1.38896	0.0249441	chr5	8069501	8070000	Down	downstream2k		EF517601.1_FG012	0.260157	0.0191396	3.20894	0.0198008	chr3	34556501	34557000	Up	genebody		GRMZM2G014723	0.407716	0.0964875	1.9929	0.0305661	chr8	84619501	84620000	Up	genebody
GRMZM2G032022	0.978385	0.36537	1.33155	0.0196421	chr2	5120001	5120500	Up	genebody		GRMZM2G000035	0.229696	1.09592	-2.56105	0.010389	chr8	8555001	8556000	Down	downstream2k		GRMZM2G014750	0.41179	0.0960378	2.00381	0.0296147	chr5	183372001	183372500	Up	genebody
GRMZM2G032104	0.408808	0.115397	1.71703	0.0443165	chr1	647501	648000	Up	genebody		GRMZM2G000039	0.406516	0.0772381	2.16078	0.0449915	chr2	9026501	9027000	Up	genebody		GRMZM2G014788	1.22154	0.519237	1.21372	0.0118812	chr8	37240001	37240500	Up	genebody
GRMZM2G032130	0.723062	0.230125	1.55504	0.026723	chr5	195383501	195384000	Up	genebody		GRMZM2G000044	0.437665	0.076948	2.2491	0.0102437	chr2	9014501	9015500	Up	upstream2k		GRMZM2G014797	0.509421	0.172975	1.50892	0.0435346	chr3	65662001	65662500	Up	downstream2k
GRMZM2G032140	0.253989	0.038389	2.44983	0.0277805	chr4	145207001	145207500	Up	genebody		GRMZM2G000092	1.42821	0.577566	1.15125	0.0474286	chr2	232276001	232276500	Up	genebody		GRMZM2G014797	0.509421	0.172975	1.50892	0.0435346	chr3	65662001	65662500	Up	genebody
GRMZM2G032140	0.253989	0.038389	2.44983	0.0277805	chr4	145207001	145207500	Up	upstream2k		GRMZM2G000092	1.42821	0.577566	1.15125	0.0474286	chr2	232276001	232276500	Up	upstream2k		GRMZM2G014805	0.923361	0.153586	2.63206	0.00657297	chr3	106368001	106369000	Up	downstream2k
GRMZM2G032163	0.294876	0.0576985	2.14421	0.0426574	chr4	174638001	174638500	Up	genebody		GRMZM2G000114	0.911871	0.124832	2.66485	0.00347519	chr2	99288001	99289000	Up	downstream2k		GRMZM2G014805	0.333141	0.0192494	3.66476	0.00599844	chr3	106359001	106359500	Up	genebody
GRMZM2G032163	0.294876	0.0576985	2.14421	0.0426574	chr4	174638001	174638500	Up	upstream2k		GRMZM2G000114	1.70834	0.394315	2.00285	0.000473016	chr2	99284501	99285500	Up	genebody		GRMZM2G014813	0.152879	0.538586	-1.76245	0.022626	chr5	42561501	42562000	Down	downstream2k
GRMZM2G032258	0.332028	0	5.51289	0.000312478	chr3	182213501	182214000	Up	downstream2k		GRMZM2G000116	0.101627	0.4044	-2.0794	0.0203533	chr6	100610001	100610500	Down	downstream2k		GRMZM2G014813	0.152879	0.538586	-1.76245	0.022626	chr5	42561501	42562000	Down	genebody
GRMZM2G032258	0.31208	0.0384989	2.74664	0.0123412	chr3	182214501	182215000	Up	genebody		GRMZM2G000116	0.0758716	0.38469	-2.35048	0.0219019	chr6	100605001	100605500	Down	genebody		GRMZM2G014832	3.03777	1.13423	1.39676	0.000955325	chr4	48487001	48488000	Up	downstream2k
GRMZM2G032260	0.589601	0.115397	2.19714	0.00514016	chr2	13883501	13884000	Up	upstream2k		GRMZM2G000116	0.0758716	0.38469	-2.35048	0.0219019	chr6	100605001	100605500	Down	upstream2k		GRMZM2G014836	0.856712	0.38453	1.13375	0.0338998	chr3	229722501	229723000	Up	downstream2k
GRMZM2G032267	0.801042	0.269213	1.49268	0.0158504	chr5	74194501	74195500	Up	genebody		GRMZM2G000116	2.58875	0.855793	1.45874	0.00185609	chr6	100602501	100603500	Up	upstream2k		GRMZM2G014844	1.52189	0.750091	1.0003	0.0221744	chr10	34736501	34737000	Up	genebody
GRMZM2G032276	0.743279	0.288542	1.26528	0.0336278	chr4	78332001	78332500	Up	upstream2k		GRMZM2G000118	0.466133	0.0768381	2.47858	0.0187807	chr7	12501	13500	Up	downstream2k		GRMZM2G014872	1.71858	0.846299	1.01177	0.0316169	chr1	139610001	139610500	Up	downstream2k
GRMZM2G032293	0.390958	0.0772381	2.16969	0.0281781	chr10	105119001	105119500	Up	upstream2k		GRMZM2G000118	2.15391	4.6536	-1.27464	0.0347588	chr7	19001	20000	Down	genebody		GRMZM2G014955	0.564669	0.0769978	2.75208	0.00235584	chr1	278735001	278735500	Up	downstream2k
GRMZM2G032336	0.603146	0.172936	1.69493	0.0237304	chr7	149641001	149641500	Up	genebody		GRMZM2G000126	0.815031	0.0958678	2.84493	0.000292217	chr7	35501	36000	Up	upstream2k		GRMZM2G014975	0.312294	0.038389	2.79354	0.010568	chr4	28054001	28054500	Up	downstream2k
GRMZM2G032339	0.855264	0.269073	1.60231	0.0143267	chr1	277254501	277255000	Up	genebody		GRMZM2G000127	1.19919	0.230854	2.19286	0.000279036	chr2	99230501	99231000	Up	downstream2k		GRMZM2G014975	1.23578	0.364991	1.74968	0.000748092	chr4	28057001	28058000	Up	upstream2k
GRMZM2G032348	0.567748	0.173605	1.58692	0.0489384	chr8	28162001	28162500	Up	downstream2k		GRMZM2G000129	0.28591	0.865528	-1.73103	0.00767657	chr1	105024501	105025000	Down	genebody		GRMZM2G014977	0.255688	0.038619	2.51649	0.0460662	chr5	193177501	193178000	Up	upstream2k
GRMZM2G032443	0.8212	0.230794	1.74087	0.0051604	chr4	176109001	176109500	Up	upstream2k		GRMZM2G000158	0.513547	0.0765583	2.4784	0.00911369	chr6	80078001	80078500	Up	downstream2k		GRMZM2G014988	0.0800059	0.480778	-2.51135	0.00367118	chr6	54082001	54082500	Down	downstream2k
GRMZM2G032505	0.331609	0.0576385	2.32695	0.0186032	chr6	122980501	122981000	Up	genebody		GRMZM2G000158	0.513547	0.0765583	2.4784	0.00911369	chr6	80078001	80078500	Up	genebody		GRMZM2G014994	1.27467	0.596515	1.07896	0.0353003	chr4	163303001	163303500	Up	downstream2k
GRMZM2G032505	0.134225	0.537697	-1.98099	0.0233332	chr6	122979001	122979500	Down	upstream2k		GRMZM2G000166	0.934256	0.288822	1.50158	0.0316437	chr2	13717501	13718000	Up	downstream2k		GRMZM2G014994	0.257046	0.0384491	2.52213	0.043338	chr4	163294501	163295000	Up	genebody
GRMZM2G032551	0.70235	0.269633	1.30722	0.0466907	chr8	21850501	21851000	Up	genebody		GRMZM2G000166	0.302504	0.00965476	4.34688	0.00569333	chr2	13721001	13722000	Up	genebody		GRMZM2G015033	1.6648	0.519537	1.6929	0.000796093	chr5	107182501	107183500	Up	downstream2k
GRMZM2G032551	0.70235	0.269633	1.30722	0.0466907	chr8	21850501	21851000	Up	upstream2k		GRMZM2G000166	0.302504	0.00965476	4.34688	0.00569333	chr2	13721001	13722000	Up	upstream2k		GRMZM2G015033	0.583489	1.38464	-1.23802	0.00604378	chr5	107170001	107170500	Down	upstream2k
GRMZM2G032562	1.19389	0.423689	1.40897	0.0137449	chr7	175688501	175689000	Up	downstream2k		GRMZM2G000177	0.063691	0.3656	-2.58407	0.0126864	chr8	146972501	146973000	Down	downstream2k		GRMZM2G015080	0.544672	0.0575887	3.08214	0.000380371	chr2	150782501	150783000	Up	genebody
GRMZM2G032594	2.458	1.0195	1.20017	0.0011909	chr8	152566001	152566500	Up	upstream2k		GRMZM2G000195	0.611779	1.27935	-1.20687	0.017585	chr4	207256001	207257000	Down	upstream2k		GRMZM2G015080	0.544672	0.0575887	3.08214	0.000380371	chr2	150782501	150783000	Up	upstream2k
GRMZM2G032597	0.391948	0.826739	-1.13436	0.0424185	chr1	192312001	192312500	Down	downstream2k		GRMZM2G000231	1.90583	0.846459	1.00822	0.0371525	chr9	7310001	7310500	Up	downstream2k		GRMZM2G015097	1.3212	0.558696	1.21556	0.0234657	chr1	171254501	171255000	Up	downstream2k
GRMZM2G032821	0.644872	0.230844	1.37853	0.031694	chr1	75404001	75404500	Up	genebody		GRMZM2G000236	1.90583	0.846459	1.00822	0.0371525	chr9	7310001	7310500	Up	downstream2k		GRMZM2G015097	1.3212	0.558696	1.21556	0.0234657	chr1	171254501	171255000	Up	genebody
GRMZM2G032821	0.644872	0.230844	1.37853	0.031694	chr1	75404001	75404500	Up	upstream2k		GRMZM2G000236	1.90583	0.846459	1.00822	0.0371525	chr9	7310001	7310500	Up	genebody		GRMZM2G015097	1.96774	0.807259	1.26145	0.0041496	chr1	171248001	171248500	Up	upstream2k
GRMZM2G032936	0.656395	1.46149	-1.18014	0.0353575	chr1	54845501	54846000	Down	genebody		GRMZM2G000264	2.51772	5.15147	-1.14214	0.0257661	chr7	138157501	138158000	Down	downstream2k		GRMZM2G015127	1.47842	0.730941	1.00491	0.0187388	chr5	193139001	193139500	Up	genebody
GRMZM2G032962	0.52415	1.23189	-1.25335	0.0407021	chr1	277212001	277212500	Down	genebody		GRMZM2G000264	0.292704	0.866257	-1.68791	0.0384941	chr7	138132001	138132500	Down	genebody		GRMZM2G015143	0.313398	0.0577586	2.29126	0.0263535	chr1	117723501	117724000	Up	upstream2k
GRMZM2G033198	0.43051	0.134877	1.559	0.0485126	chr5	5909001	5909500	Up	genebody		GRMZM2G000269	0.457701	1.66265	-1.95093	0.0302379	chr5	171695501	171696500	Down	upstream2k		GRMZM2G015159	0.0379663	0.288093	-2.6839	0.0311949	chr5	14352501	14353000	Down	downstream2k
GRMZM2G033236	0.855306	0.346421	1.22447	0.0270649	chr4	198956501	198957000	Up	downstream2k		GRMZM2G000278	0.599597	0.134647	1.94659	0.00643832	chr5	171730001	171730500	Up	downstream2k		GRMZM2G015267	0.430773	0.134756	1.61331	0.0482401	chr3	7415501	7416000	Up	downstream2k
GRMZM2G033236	0.855306	0.346421	1.22447	0.0270649	chr4	198956501	198957000	Up	genebody		GRMZM2G000288	0.292704	0.866257	-1.68791	0.0384941	chr7	138132001	138132500	Down	downstream2k		GRMZM2G015287	0.774497	0.307232	1.30377	0.0375183	chr8	68449001	68449500	Up	downstream2k
GRMZM2G033375	0.0398964	0.346432	-3.00935	0.0154595	chr10	146664501	146665000	Down	genebody		GRMZM2G000371	0.331641	0.0576985	3.19417	0.0231062	chr9	14561001	14562000	Up	upstream2k		GRMZM2G015287	2.09438	0.885227	1.22819	0.00168453	chr8	68444501	68445000	Up	genebody
GRMZM2G033379	1.33048	0.576486	1.11229	0.0318006	chr2	25288001	25288500	Up	downstream2k		GRMZM2G000380	1.82653	0.693112	1.23696	0.0167912	chr4	123691001	123691500	Up	genebody		GRMZM2G015287	2.09438	0.885227	1.22819	0.00168453	chr8	68444501	68445000	Up	upstream2k
GRMZM2G033437	0.486411	0.134986	1.84907	0.0356366	chr10	117678001	117679000	Up	downstream2k		GRMZM2G000380	1.82653	0.693112	1.23696	0.0167912	chr4	123691001	123691500	Up	upstream2k		GRMZM2G015291	0.25891	0	5.18543	0.0193338	chr10	99767501	99768000	Up	genebody
GRMZM2G033437	0.486411	0.134986	1.84907	0.0356366	chr10	117678001	117679000	Up	genebody		GRMZM2G000397	0.0670814	0.346421	-2.46362	0.0401724	chr2	12134001	12134500	Down	upstream2k		GRMZM2G015324	0.270254	0.673763	-1.30011	0.0479953	chr9	114481501	114482000	Down	downstream2k
GRMZM2G033478	0.566069	0.172816	1.60423	0.0169488	chr1	90554501	90555000	Up	genebody		GRMZM2G000411	0.348221	0.038619	2.80259	0.0178139	chr5	102195001	102195500	Up	upstream2k		GRMZM2G015324	0.270254	0.673763	-1.30011	0.0479953	chr9	114481501	114482000	Down	genebody
GRMZM2G033478	0.156002	0.481128	-1.64768	0.0283706	chr1	90567501	90568000	Down	upstream2k		GRMZM2G000431	1.6199	0.499627	1.52382	0.00514832	chr2	86627501	86628000	Up	downstream2k		GRMZM2G015368	0.253226	0.0192494	3.83068	0.0158797	chr8	109024501	109025500	Up	downstream2k
GRMZM2G033489	0.623665	0.192635	1.59688	0.015833	chr5	13813501	13814500	Up	downstream2k		GRMZM2G000431	0.426491	0.933231	-1.27755	0.0353501	chr2	86633001	86634000	Down	upstream2k		GRMZM2G015395	0.795598	0.211385	1.86018	0.00897636	chr2	195765501	195766000	Up	upstream2k
GRMZM2G033491	0.292132	0.0578084	2.14967	0.0365834	chr1	50252001	50252500	Up	genebody		GRMZM2G000435	0.663283	0.115507	2.30461	0.00183548	chr1	197829001	197829500	Up	downstream2k		GRMZM2G015426	1.62378	0.787231	1.03142	0.0277801	chr9	34568501	34569000	Up	downstream2k
GRMZM2G033515	0.0390571	0.288733	-2.71705	0.0486834	chr3	213386501	213387000	Down	downstream2k		GRMZM2G000510	0.408524	0.0769978	2.14211	0.0483146	chr4	42001	42500	Up	genebody		GRMZM2G015436	0.357049	0.0382792	2.98102	0.0257827	chr1	288236501	288237000	Up	downstream2k
GRMZM2G033521	0.543452	0.192575	1.41728	0.0496499	chr3	111363501	111364000	Up	downstream2k		GRMZM2G000576	0.935635	0.365381	1.18698	0.0408305	chr4	215045001	215045500	Up	genebody		GRMZM2G015436	0.357049	0.0382792	2.98102	0.0257827	chr1	288236501	288237000	Up	genebody
GRMZM2G033555	2.36947	0.904228	1.29708	0.00294832	chr9	100416501	100417000	Up	genebody		GRMZM2G000581	0.123987	0.38447	-1.7508	0.0370935	chr8	159888001	159888500	Down	downstream2k		GRMZM2G015441	2.28536	1.11545	1.02277	0.00790172	chr5	160129501	160130000	Up	downstream2k
GRMZM2G033555	2.36947	0.904228	1.29708	0.00294832	chr9	100416501	100417000	Up	upstream2k		GRMZM2G000581	1.70934	0.616134	1.38206	0.0135545	chr8	159882001	159883000	Up	genebody		GRMZM2G015441	1.20255	0.326262	1.84686	0.0012172	chr5	160132001	160132500	Up	genebody
GRMZM2G033566	1.17997	2.34685	-1.01975	0.0492427	chr9	57141501	57142000	Down	genebody		GRMZM2G000581	1.70934	0.616134	1.38206	0.0135545	chr8	159882001	159883000	Up	upstream2k		GRMZM2G015542	1.21611	0.422969	1.49954	0.00614292	chr9	130558001	130558500	Up	genebody
GRMZM2G033644	0.838597	0.288503	1.44912	0.0124397	chr3	57152001	57152500	Up	downstream2k		GRMZM2G000593	0.840788	0.173036	2.08516	0.00113514	chr3	216565001	216565500	Up	downstream2k		GRMZM2G015542	1.21611	0.422969	1.49954	0.00614292	chr9	130558001	130558500	Up	upstream2k
GRMZM2G033671	0.732369	0.279063	1.36892	0.0276744	chr3	213412501	213413500	Up	genebody		GRMZM2G000593	1.06503	0.40338	1.2257	0.037484	chr3	216566001	216566500	Up	genebody		GRMZM2G015578	0.675255	0.0384989	3.8898	6.87e-05	chr5	77291001	77291500	Up	downstream2k
GRMZM2G033671	0.732369	0.279063	1.36892	0.0276744	chr3	213412501	213413500	Up	upstream2k		GRMZM2G000593	0.206644	0.538147	-1.51083	0.0471681	chr3	216569001	216569500	Down	upstream2k		GRMZM2G015578	0.675255	0.0384989	3.8898	6.87e-05	chr5	77291001	77291500	Up	genebody
GRMZM2G033694	0.470331	0.0958078	2.13227	0.0143143	chr2	174423501	174424000	Up	genebody		GRMZM2G000608	0.637535	0.173266	1.68619	0.0117705	chr4	202066001	202066500	Up	genebody		GRMZM2G015578	1.16565	0.41363	1.51398	0.00678032	chr5	77285501	77286500	Up	upstream2k
GRMZM2G033724	0.0989018	0.461628	-2.22855	0.016114	chr10	141786001	141786500	Down	genebody		GRMZM2G000608	0.637535	0.173266	1.68619	0.0117705	chr4	202066001	202066500	Up	upstream2k		GRMZM2G015588	2.18474	0.884508	1.27896	0.0055963	chr1	205616001	205616500	Up	downstream2k
GRMZM2G033767	0.884896	0.327271	1.32814	0.0328091	chr3	128659001	128659500	Up	genebody		GRMZM2G000610	0.719561	1.82793	-1.446	0.031224	chr4	175941001	175941500	Down	upstream2k		GRMZM2G015588	0.328724	0.0192494	3.63346	0.0145911	chr1	205620001	205620500	Up	upstream2k
GRMZM2G033767	0.884896	0.327271	1.32814	0.0328091	chr3	128659001	128659500	Up	upstream2k		GRMZM2G000614	0.63753	0.173156	1.68778	0.0112993	chr3	201616001	201616500	Up	genebody		GRMZM2G015637	0.349916	0.903608	-1.36799	0.0277088	chr2	47478501	47479000	Down	genebody
GRMZM2G033829	0.467017	0.115057	1.88101	0.035259	chr5	66074001	66074500	Up	upstream2k		GRMZM2G000615	0.513547	0.153896	1.53942	0.0339407	chr3	191671001	191671500	Up	downstream2k		GRMZM2G015637	0.349916	0.903608	-1.36799	0.0277088	chr2	47478501	47479000	Down	upstream2k
GRMZM2G034052	1.30367	0.480678	1.3707	0.00480752	chr8	70065001	70065500	Up	downstream2k		GRMZM2G000620	2.33129	0.807929	1.36984	0.00440272	chr10	143574501	143575000	Up	downstream2k		GRMZM2G015645	0.273223	0.0382792	2.59771	0.0452454	chr9	34551501	34552000	Up	downstream2k
GRMZM2G034153	0.546121	0.192685	1.40744	0.0384185	chr2	232038501	232039000	Up	downstream2k		GRMZM2G000620	0.604992	0.153616	1.77007	0.0186347	chr10	143568501	143569000	Up	upstream2k		GRMZM2G015703	0.929331	0.307462	1.56675	0.00596983	chr7	169290001	169290500	Up	downstream2k
GRMZM2G034417	0.665638	0.240394	2.23235	0.0187382	chr1	246873501	246874500	Up	downstream2k		GRMZM2G000623	1.03386	0.336586	1.64178	0.0270653	chr9	1598501	1599500	Up	genebody		GRMZM2G015703	0.856368	0.38452	1.12934	0.0375124	chr7	169297501	169298000	Up	upstream2k
GRMZM2G034428	0.0390571	0.288563	-2.71696	0.0455251	chr8	9293501	9294000	Down	genebody		GRMZM2G000623	1.03386	0.336586	1.64178	0.0270653	chr9	1598501	1599500	Up	upstream2k		GRMZM2G015730	2.62732	0.981545	1.40012	0.000251345	chr9	138396001	138396500	Up	downstream2k
GRMZM2G034428	0.0390571	0.288563	-2.71696	0.0455251	chr8	9293501	9294000	Down	upstream2k		GRMZM2G000632	0.972187	0.230834	1.86923	0.0128497	chr1	47480001	47480500	Up	genebody		GRMZM2G015818	0.933568	0.36583	1.32017	0.0241283	chr3	8348501	8349000	Up	upstream2k
GRMZM2G034430	0.231641	0.711433	-1.64808	0.0315329	chr3	224662001	224662500	Down	genebody		GRMZM2G000633	0.604992	0.153616	1.77007	0.0186347	chr10	143568501	143569000	Up	genebody		GRMZM2G015844	0.407716	0.115337	1.75033	0.0335127	chr2	45011501	45012000	Up	downstream2k
GRMZM2G034503	0.665638	0.240394	2.23235	0.0187382	chr1	246873501	246874500	Up	genebody		GRMZM2G000645	0.390936	0.0771179	2.10859	0.035767	chr9	20404001	20404500	Up	downstream2k		GRMZM2G015861	0.409671	0.115457	1.75945	0.0316981	chr5	31838501	31839000	Up	genebody
GRMZM2G034503	0.665638	0.240394	2.23235	0.0187382	chr1	246873501	246874500	Up	upstream2k		GRMZM2G000645	0.390936	0.0771179	2.10859	0.035767	chr9	20404001	20404500	Up	genebody		GRMZM2G015861	0.409671	0.115457	1.75945	0.0316981	chr5	31838501	31839000	Up	upstream2k
GRMZM2G034536	0.334772	0.0191396	3.6156	0.00590147	chr3	224708501	224709000	Up	downstream2k		GRMZM2G000652	0.317074	0.0384989	2.6802	0.0215938	chr2	229939001	229939500	Up	downstream2k		GRMZM2G015869	0.505854	0.172986	1.4988	0.0348091	chr10	12925501	12926000	Up	downstream2k
GRMZM2G034536	0.334772	0.0191396	3.6156	0.00590147	chr3	224708501	224709000	Up	genebody		GRMZM2G000665	1.87301	3.93313	-1.3082	0.0159242	chr2	193826001	193827000	Down	genebody		GRMZM2G015875	0.958223	0.259698	2.12633	0.00407329	chr4	161101001	161102000	Up	downstream2k
GRMZM2G034573	0.312919	0.0578685	2.22742	0.0258627	chr8	142377501	142378000	Up	downstream2k		GRMZM2G000674	2.8746	1.21073	1.0794	0.0212009	chr6	111948501	111949000	Up	upstream2k		GRMZM2G015875	0.958223	0.259698	2.12633	0.00407329	chr4	161101001	161102000	Up	genebody
GRMZM2G034779	0.515074	0.154011	1.65435	0.0260385	chr7	159788501	159789500	Up	upstream2k		GRMZM2G000686	0.426863	1.26921	-1.6808	0.0215123	chr1	15810001	15810500	Down	upstream2k		GRMZM2G015880	0.0881397	0.422689	-2.17949	0.022691	chr1	128041501	128042500	Down	genebody
GRMZM2G034848	0.254904	0.038389	2.44746	0.0323655	chr2	178146001	178146500	Up	genebody		GRMZM2G000700	0.355015	0.0382792	2.83796	0.0139474	chr8	75410501	75411000	Up	genebody		GRMZM2G015880	0.329919	0.0481288	2.61896	0.0108546	chr1	128055001	128056000	Up	upstream2k
GRMZM2G034862	0.492109	0.115287	1.93785	0.0250964	chr10	81034001	81034500	Up	genebody		GRMZM2G000710	1.63485	0.711982	1.04985	0.0394861	chr10	95618501	95619000	Up	upstream2k		GRMZM2G015881	2.31147	0.991455	1.20265	0.00344098	chr3	195480001	195481000	Up	downstream2k
GRMZM2G034862	0.492109	0.115287	1.93785	0.0250964	chr10	81034001	81034500	Up	upstream2k		GRMZM2G000713	0.804232	1.81667	-1.33865	0.0256061	chr6	51380501	51381500	Down	upstream2k		GRMZM2G015881	2.31147	0.991455	1.20265	0.00344098	chr3	195480001	195481000	Up	genebody
GRMZM2G034868	0.411326	0.115347	1.6915	0.0464735	chr3	142976001	142976500	Up	downstream2k		GRMZM2G000739	1.46474	0.575986	1.18061	0.0468759	chr8	145445001	145445500	Up	downstream2k		GRMZM2G015892	1.97191	0.538637	1.85174	3.17e-05	chr1	288260001	288261000	Up	upstream2k
GRMZM2G034868	0.411326	0.115347	1.6915	0.0464735	chr3	142976001	142976500	Up	genebody		GRMZM2G000749	2.14322	0.692003	1.45507	0.00714244	chr1	12104501	12105500	Up	downstream2k		GRMZM2G015902	0.700236	0.166546	2.02575	0.017155	chr1	64602501	64604000	Up	downstream2k
GRMZM2G034975	2.40324	1.00061	1.17296	0.00802892	chr3	205088501	205089000	Up	downstream2k		GRMZM2G000749	2.14322	0.692003	1.45507	0.00714244	chr1	12104501	12105500	Up	genebody		GRMZM2G015902	0.700236	0.166546	2.02575	0.017155	chr1	64602501	64604000	Up	genebody
GRMZM2G034975	2.40324	1.00061	1.17296	0.00802892	chr3	205088501	205089000	Up	genebody		GRMZM2G000775	0.709381	1.63572	-1.32169	0.0324165	chr5	106524001	106524500	Down	genebody		GRMZM2G015906	1.36954	0.442299	1.60868	0.00481161	chr8	109483501	109484500	Up	downstream2k
GRMZM2G034985	0.0779634	0.346141	-2.12305	0.0287194	chr3	224765001	224765500	Down	downstream2k		GRMZM2G000775	0.499986	0.115507	1.87316	0.0385191	chr5	106526001	106526500	Up	upstream2k		GRMZM2G015912	0.547134	0.211715	1.33428	0.0481274	chr4	178691501	178692000	Up	upstream2k
GRMZM2G035045	1.65759	0.557676	1.48912	0.000765936	chr8	163004001	163004500	Up	upstream2k		GRMZM2G000818	0.808633	0.18286	1.98683	0.00844347	chr7	176175501	176176500	Up	genebody		GRMZM2G015925	0.31204	0.846278	-1.42725	0.00819665	chr1	219946001	219946500	Down	genebody
GRMZM2G035077	1.76084	0.807599	1.03382	0.0209697	chr4	226603501	226604000	Up	downstream2k		GRMZM2G000825	0.808633	0.18286	1.98683	0.00844347	chr7	176175501	176176500	Up	upstream2k		GRMZM2G015955	1.41151	0.531803	1.56959	0.0139023	chr6	132446501	132448000	Up	upstream2k
GRMZM2G035213	0.861516	0.288542	1.48916	0.0115065	chr5	200424001	200424500	Up	downstream2k		GRMZM2G000877	0.699157	0.18258	1.71456	0.0360679	chr10	90231001	90232000	Up	downstream2k		GRMZM2G015983	3.60511	1.46017	1.28531	0.00100297	chr4	178706001	178706500	Up	downstream2k
GRMZM2G035217	0.665391	0.211655	1.54747	0.0141074	chr1	23193001	23193500	Up	upstream2k		GRMZM2G000932	0.403121	0.961945	-1.39451	0.018293	chr9	24501001	24501500	Down	upstream2k		GRMZM2G015983	3.60511	1.46017	1.28531	0.00100297	chr4	178706001	178706500	Up	genebody
GRMZM2G035268	1.47853	0.529236	1.52638	0.00545197	chr4	84138001	84139000	Up	upstream2k		GRMZM2G000959	0.640918	0.211435	1.41958	0.0338414	chr2	133819501	133820000	Up	upstream2k		GRMZM2G016150	1.61579	0.749731	1.09246	0.00926479	chr1	288276501	288277000	Up	downstream2k
GRMZM2G035338	0.390388	0.0768879	2.16104	0.0315346	chr3	117700001	117700500	Up	upstream2k		GRMZM2G000964	0.404505	1.15345	-1.62072	0.0341519	chr4	235158501	235159000	Down	genebody		GRMZM2G016168	0.845966	0.307972	1.43155	0.0166614	chr5	74694001	74694500	Up	downstream2k
GRMZM2G035341	0.486126	0.115517	1.94354	0.0175269	chr8	8108001	8108500	Up	genebody		GRMZM2G000964	1.3753	0.173496	2.77692	2.72e-05	chr4	235163501	235164500	Up	upstream2k		GRMZM2G016180	0.284244	0.038619	2.64989	0.0346722	chr4	109097001	109098000	Up	upstream2k
GRMZM2G035417	0.956037	0.4031	1.1604	0.037499	chr9	32089501	32090000	Up	downstream2k		GRMZM2G000973	0.716796	0.153901	1.97649	0.00970585	chr10	133339001	133340000	Up	upstream2k		GRMZM2G016184	0.0379663	0.288093	-2.6839	0.0311949	chr5	14352501	14353000	Down	downstream2k
GRMZM2G035502	1.19225	0.500307	1.16399	0.0168523	chr6	34433001	34433500	Up	downstream2k		GRMZM2G000976	1.3753	0.173496	2.77692	2.72e-05	chr4	235163501	235164500	Up	genebody		GRMZM2G016184	0.0379663	0.288093	-2.6839	0.0311949	chr5	14352501	14353000	Down	genebody
GRMZM2G035502	1.19225	0.500307	1.16399	0.0168523	chr6	34433001	34433500	Up	genebody		GRMZM2G000980	1.26017	0.404014	1.79683	0.0158988	chr2	72420001	72421000	Up	genebody		GRMZM2G016259	0.530613	1.19226	-1.16825	0.0138984	chr2	232828001	232828500	Down	upstream2k
GRMZM2G035514	0.374249	0.0673233	3.33664	0.0277515	chr7	56568001	56569000	Up	genebody		GRMZM2G000980	1.26017	0.404014	1.79683	0.0158988	chr2	72420001	72421000	Up	upstream2k		GRMZM2G016261	0.334246	0.0382792	2.88434	0.018878	chr10	47476001	47476500	Up	genebody
GRMZM2G035520	0.546046	0.192635	1.40268	0.0385983	chr3	93435001	93435500	Up	downstream2k		GRMZM2G001033	0.580631	0.134597	1.90133	0.0119623	chr5	182237001	182237500	Up	downstream2k		GRMZM2G016264	1.10985	0.403975	1.43351	0.0051785	chr10	5404001	5405000	Up	downstream2k
GRMZM2G035520	0.546046	0.192635	1.40268	0.0385983	chr3	93435001	93435500	Up	genebody		GRMZM2G001035	0.389555	0.0961476	1.78888	0.0374725	chr10	133326501	133327500	Up	downstream2k		GRMZM2G016264	1.10985	0.403975	1.43351	0.0051785	chr10	5404001	5405000	Up	genebody
GRMZM2G035542	0.312005	0.0577586	2.23016	0.0247013	chr8	43084001	43084500	Up	genebody		GRMZM2G001035	0.389555	0.0961476	1.78888	0.0374725	chr10	133326501	133327500	Up	genebody		GRMZM2G016312	0.849669	0.230894	1.84603	0.00814901	chr10	88537501	88538000	Up	downstream2k
GRMZM2G035552	0.585749	0.0960876	2.4679	0.00217871	chr1	33884501	33885000	Up	genebody		GRMZM2G001088	0.55689	0.0384491	3.45358	0.00170588	chr8	162512001	162512500	Up	upstream2k		GRMZM2G016362	1.33679	0.595905	1.1487	0.014728	chr4	174983001	174983500	Up	upstream2k
GRMZM2G035579	0.404516	0.038559	3.20862	0.0107793	chr9	90340501	90341500	Up	downstream2k		GRMZM2G001114	0.913281	0.250214	1.68427	0.00820556	chr7	82679501	82680000	Up	genebody		GRMZM2G016480	0.680523	0.0192494	4.69637	2.42e-06	chr1	55081501	55082000	Up	genebody
GRMZM2G035595	0.272184	0.0384989	2.56546	0.0321694	chr8	3157501	3158000	Up	genebody		GRMZM2G001131	0.727299	0.240139	1.41884	0.0364666	chr9	113268501	113269500	Up	genebody		GRMZM2G016503	2.11562	1.02005	1.03827	0.00709689	chr6	161844501	161845000	Up	genebody
GRMZM2G035708	2.64772	1.17229	1.08467	0.0131534	chr5	208126001	208126500	Up	downstream2k		GRMZM2G001145	0.449228	1.42395	-1.76004	0.0268102	chr7	141180001	141180500	Down	upstream2k		GRMZM2G016503	2.11562	1.02005	1.03827	0.00709689	chr6	161844501	161845000	Up	upstream2k
GRMZM2G035709	0.698238	0.173315	1.90097	0.0107366	chr3	187269501	187270000	Up	downstream2k		GRMZM2G001180	0.318085	0	5.36984	0.00434565	chr2	230351501	230352500	Up	upstream2k		GRMZM2G016602	0.995025	0.461149	1.09104	0.0431425	chr1	252205501	252206000	Up	genebody
GRMZM2G035749	2.97064	1.28915	1.11608	0.00776577	chr9	114203001	114203500	Up	downstream2k		GRMZM2G001191	0.328624	1.15447	-1.8951	0.0281851	chr5	39700501	39701000	Down	upstream2k		GRMZM2G016605	1.38054	0.577924	1.24317	0.0269399	chr8	106157501	106158000	Up	downstream2k
GRMZM2G035749	2.97064	1.28915	1.11608	0.00776577	chr9	114203001	114203500	Up	genebody		GRMZM2G001219	0.398355	0.0384989	2.95476	0.0434038	chr3	225258501	225259000	Up	downstream2k		GRMZM2G016622	1.9218	0.865277	1.13594	0.011205	chr7	38037001	38037500	Up	upstream2k
GRMZM2G035767	1.54396	0.635353	1.20173	0.00942258	chr7	27118001	27118500	Up	downstream2k		GRMZM2G001221	3.6781	1.55719	1.06352	0.0189477	chr6	159459501	159460000	Up	upstream2k		GRMZM2G016637	0.869576	0.327292	1.37471	0.0429791	chr6	25705001	25705500	Up	upstream2k
GRMZM2G035767	0.488299	1.15437	-1.30993	0.0108531	chr7	27065001	27065500	Down	genebody		GRMZM2G001265	0.99794	0.307462	1.5144	0.013597	chr10	103233001	103233500	Up	downstream2k		GRMZM2G016640	0.330009	0.826899	-1.30113	0.0389197	chr3	193377001	193377500	Down	downstream2k
GRMZM2G035804	0.603717	0.211364	1.42243	0.0328266	chr9	17106501	17107000	Up	downstream2k		GRMZM2G001289	0.61517	0.134556	2.11352	0.0133213	chr2	8295501	8296500	Up	downstream2k		GRMZM2G016677	0.272716	0.0193095	3.391	0.00792549	chr2	237618501	237619000	Up	downstream2k
GRMZM2G036063	0.0784585	0.38456	-2.26865	0.0343376	chr7	45423501	45424000	Down	upstream2k		GRMZM2G001289	0.61517	0.134556	2.11352	0.0133213	chr2	8295501	8296500	Up	genebody		GRMZM2G016705	1.02926	0.423429	1.26939	0.0266965	chr2	14541501	14542000	Up	downstream2k
GRMZM2G036086	1.72516	0.634149	1.38358	0.00315	chr1	47814001	47815000	Up	genebody		GRMZM2G001332	2.52499	1.11526	1.0051	0.0417413	chr6	157517501	157518000	Up	downstream2k		GRMZM2G016707	1.09061	0.480608	1.15956	0.0185334	chr5	177282501	177283000	Up	upstream2k
GRMZM2G036086	1.72516	0.634149	1.38358	0.00315	chr1	47814001	47815000	Up	upstream2k		GRMZM2G001334	0.61517	0.134556	2.11352	0.0133213	chr2	8295501	8296500	Up	downstream2k		GRMZM2G016756	0.927883	0.307522	1.55833	0.00894129	chr5	5107501	5108000	Up	upstream2k
GRMZM2G036092	1.15211	0.317232	1.7611	0.000715044	chr5	207553001	207554000	Up	downstream2k		GRMZM2G001334	0.61517	0.134556	2.11352	0.0133213	chr2	8295501	8296500	Up	genebody		GRMZM2G016805	0.373914	0.0770081	2.17227	0.0227913	chr4	193527001	193527500	Up	downstream2k
GRMZM2G036113	0.547531	0.153886	1.71935	0.0444027	chr7	171042001	171042500	Up	upstream2k		GRMZM2G001334	2.52162	0.828219	1.42456	0.00885286	chr2	8303001	8303500	Up	upstream2k		GRMZM2G016817	0.566877	0	6.29823	1.92e-06	chr6	147842001	147842500	Up	genebody
GRMZM2G036134	2.28858	1.0488	1.05275	0.00944368	chr7	171027501	171028500	Up	upstream2k		GRMZM2G001401	0.386165	0.077178	2.05883	0.0495441	chr2	230378501	230379000	Up	genebody		GRMZM2G016836	0.448697	0.0382792	3.31074	0.00110048	chr7	133655001	133656000	Up	genebody
GRMZM2G036169	0.954628	0.346421	1.38452	0.011626	chr1	300361001	300362000	Up	genebody		GRMZM2G001401	0.386165	0.077178	2.05883	0.0495441	chr2	230378501	230379000	Up	upstream2k		GRMZM2G016836	0.448697	0.0382792	3.31074	0.00110048	chr7	133655001	133656000	Up	upstream2k
GRMZM2G036206	0.367771	0.78848	-1.13965	0.0491244	chr3	29804501	29805000	Down	genebody		GRMZM2G001405	1.19442	0.413594	1.38229	0.0191221	chr2	226374001	226375000	Up	genebody		GRMZM2G016844	0.846954	0.192295	2.09576	0.0031658	chr2	212562501	212563000	Up	genebody
GRMZM2G036217	0.0494132	0.41341	-2.99187	0.00332374	chr4	52928501	52929500	Down	downstream2k		GRMZM2G001405	1.19442	0.413594	1.38229	0.0191221	chr2	226374001	226375000	Up	upstream2k		GRMZM2G016844	0.846954	0.192295	2.09576	0.0031658	chr2	212562501	212563000	Up	upstream2k
GRMZM2G036257	0.253989	0.038619	2.44802	0.0369294	chr1	28763501	28764000	Up	upstream2k		GRMZM2G001454	0.567762	0.105862	2.23748	0.0234986	chr9	51168001	51169000	Up	downstream2k		GRMZM2G016890	1.30247	0.519567	1.29715	0.0109085	chr10	34246001	34246500	Up	downstream2k
GRMZM2G036262	1.87176	0.847029	1.07041	0.011248	chr2	6458501	6459000	Up	upstream2k		GRMZM2G001454	0.256783	0	5.08181	0.0262045	chr9	51170001	51170500	Up	genebody		GRMZM2G016890	1.30247	0.519567	1.29715	0.0109085	chr10	34246001	34246500	Up	genebody
GRMZM2G036427	0.38928	0.0765583	2.19659	0.0409028	chr10	23220001	23220500	Up	upstream2k		GRMZM2G001530	1.11245	0.288252	2.20974	0.0126514	chr10	77686001	77687000	Up	downstream2k		GRMZM2G016890	0.351274	0.0770081	2.06721	0.0474827	chr10	34240001	34240500	Up	upstream2k
GRMZM2G036525	0.272033	0.730981	-1.46977	0.0224792	chr6	51067001	51067500	Down	upstream2k		GRMZM2G001530	1.11245	0.288252	2.20974	0.0126514	chr10	77686001	77687000	Up	genebody		GRMZM2G016892	2.29975	0.827209	1.45113	0.00130962	chr1	297884001	297884500	Up	upstream2k
GRMZM2G036609	0.781572	0.326722	1.17383	0.0435785	chr7	171002001	171002500	Up	downstream2k		GRMZM2G001530	0.268963	0.0191396	3.22587	0.0264857	chr10	77692001	77692500	Up	upstream2k		GRMZM2G016894	0.409499	0.0866929	2.14568	0.0214266	chr2	48183501	48184500	Up	genebody
GRMZM2G036609	0.781572	0.326722	1.17383	0.0435785	chr7	171002001	171002500	Up	genebody		GRMZM2G001551	0.268963	0.0191396	3.22587	0.0264857	chr10	77692001	77692500	Up	upstream2k		GRMZM2G016923	0.33153	0.0575286	2.37019	0.0210091	chr4	224774501	224775000	Up	genebody
GRMZM2G036765	0.506074	0.134756	1.78777	0.016617	chr1	237149001	237149500	Up	downstream2k		GRMZM2G001577	2.26622	0.874998	1.32035	0.00911373	chr1	236302501	236303500	Up	upstream2k		GRMZM2G016923	0.33153	0.0575286	2.37019	0.0210091	chr4	224774501	224775000	Up	upstream2k
GRMZM2G036765	0.506074	0.134756	1.78777	0.016617	chr1	237149001	237149500	Up	genebody		GRMZM2G001592	0.554877	0.144076	1.74331	0.017329	chr1	236294501	236295500	Up	upstream2k		GRMZM2G016926	0.660091	0.0963674	2.67894	0.000573995	chr10	107159501	107160000	Up	downstream2k
GRMZM2G036826	1.14675	0.451714	1.24893	0.0229936	chr9	75076501	75077500	Up	upstream2k		GRMZM2G001606	1.13209	0.288652	1.79545	0.00455905	chr1	236289501	236290000	Up	upstream2k		GRMZM2G016928	1.43247	0.693052	1.03289	0.0300163	chr2	73921501	73922000	Up	downstream2k
GRMZM2G036837	0.544216	0.211375	1.27365	0.0497696	chr8	4916001	4916500	Up	upstream2k		GRMZM2G001631	0.491187	0.0671533	2.59931	0.00624035	chr5	19938501	19939500	Up	downstream2k		GRMZM2G016930	1.7313	0.826979	1.0525	0.00784731	chr9	16498501	16499000	Up	genebody
GRMZM2G036872	0.781572	0.326722	1.17383	0.0435785	chr7	171002001	171002500	Up	downstream2k		GRMZM2G001668	0.435649	0.0960876	1.98198	0.0429451	chr2	170373501	170374000	Up	downstream2k		GRMZM2G016930	1.7313	0.826979	1.0525	0.00784731	chr9	16498501	16499000	Up	upstream2k
GRMZM2G036872	0.292132	0.0384989	2.65873	0.0194795	chr7	170995501	170996000	Up	genebody		GRMZM2G001668	0.435649	0.0960876	1.98198	0.0429451	chr2	170373501	170374000	Up	genebody		GRMZM2G016936	0.0192366	0.250274	-3.27993	0.0140677	chr4	228080501	228081000	Down	genebody
GRMZM2G036921	1.27444	0.577025	1.0511	0.0422483	chr9	99787001	99787500	Up	upstream2k		GRMZM2G001755	0.619941	1.42389	-1.32959	0.0239687	chr8	55974501	55975000	Down	downstream2k		GRMZM2G016948	1.86667	0.692098	1.41443	0.00152476	chr4	181290501	181291500	Up	upstream2k
GRMZM2G037015	0.293961	0.0192494	3.44559	0.00629256	chr3	220854501	220855000	Up	downstream2k		GRMZM2G001755	0.674785	0.20195	1.54342	0.0281495	chr8	55976501	55977500	Up	genebody		GRMZM2G016958	0.390435	0.0961476	1.93891	0.0245242	chr7	25928001	25928500	Up	downstream2k
GRMZM2G037048	0.374669	0.0575887	2.4689	0.0230976	chr6	150219001	150219500	Up	downstream2k		GRMZM2G001799	1.1978	0.288493	1.86804	0.0016881	chr9	16254001	16254500	Up	upstream2k		GRMZM2G016958	3.00473	1.27559	1.33313	0.00455616	chr7	25921001	25922500	Up	genebody
GRMZM2G037104	0.509388	0.134317	1.79343	0.0272721	chr2	230283001	230283500	Up	upstream2k		GRMZM2G001814	0.644307	1.34548	-1.20166	0.0242035	chr1	35766501	35767000	Down	downstream2k		GRMZM2G016973	0.195426	0.768381	-1.95452	0.00499533	chr5	55110501	55111000	Down	genebody
GRMZM2G037193	0.293466	0.0577586	2.14262	0.0346718	chr9	154816501	154817000	Up	downstream2k		GRMZM2G001816	2.11077	0.558051	2.03732	0.000944538	chr9	78035001	78036000	Up	downstream2k		GRMZM2G016973	0.195426	0.768381	-1.95452	0.00499533	chr5	55110501	55111000	Down	upstream2k
GRMZM2G037200	1.07062	0.480678	1.09131	0.0322261	chr5	196076001	196076500	Up	downstream2k		GRMZM2G001816	2.11077	0.558051	2.03732	0.000944538	chr9	78035001	78036000	Up	genebody		GRMZM2G016997	0.256195	0	5.1704	0.00411255	chr4	193518001	193518500	Up	genebody
GRMZM2G037204	0.874759	0.346021	1.25528	0.0224917	chr4	151560001	151560500	Up	upstream2k		GRMZM2G001820	0.358412	0.00965476	4.59213	0.00849191	chr2	203795001	203796000	Up	genebody		GRMZM2G017016	0.106906	0.461539	-2.23892	0.0221196	chr7	162598501	162599500	Down	downstream2k
GRMZM2G037327	0.293466	0.0577586	2.14262	0.0346718	chr9	154816501	154817000	Up	upstream2k		GRMZM2G001845	0.80825	0.250044	1.51034	0.017353	chr1	233621001	233621500	Up	downstream2k		GRMZM2G017086	0.253479	0.0193095	3.28986	0.0109005	chr3	226719501	226720000	Up	genebody
GRMZM2G037350	0.523924	0.0960275	2.31602	0.00668486	chr8	128018501	128019000	Up	downstream2k		GRMZM2G001850	0.80825	0.250044	1.51034	0.017353	chr1	233621001	233621500	Up	downstream2k		GRMZM2G017086	8.34882	4.0778	1.02758	5.26e-05	chr3	226720501	226721000	Up	upstream2k
GRMZM2G037585	0.407818	0.0958678	1.96157	0.038097	chr8	158996001	158996500	Up	upstream2k		GRMZM2G001877	0.553176	0.163636	1.57869	0.0272385	chr1	198679001	198680000	Up	genebody		GRMZM2G017268	0.796621	0.144471	2.34289	0.00430514	chr4	197252001	197253000	Up	upstream2k
GRMZM2G037694	0.0771242	0.346071	-2.10648	0.0303296	chr8	144126001	144126500	Down	genebody		GRMZM2G001877	0.553176	0.163636	1.57869	0.0272385	chr1	198679001	198680000	Up	upstream2k		GRMZM2G017285	0.993057	0.345547	1.52823	0.0198315	chr8	5295501	5296500	Up	genebody
GRMZM2G037743	0.911924	0.249794	1.72722	0.0130984	chr7	49332001	49333000	Up	downstream2k		GRMZM2G001887	1.55421	0.615714	1.17309	0.019071	chr5	27413001	27413500	Up	genebody		GRMZM2G017285	0.993057	0.345547	1.52823	0.0198315	chr8	5295501	5296500	Up	upstream2k
GRMZM2G037743	0.911924	0.249794	1.72722	0.0130984	chr7	49332001	49333000	Up	genebody		GRMZM2G001887	1.55421	0.615714	1.17309	0.019071	chr5	27413001	27413500	Up	upstream2k		GRMZM2G017290	0.336201	0.940857	-1.4811	0.0192303	chr1	283500501	283501000	Down	downstream2k
GRMZM2G037831	1.07115	0.40384	1.32336	0.00863693	chr10	7435001	7435500	Up	upstream2k		GRMZM2G001895	2.36109	1.00046	1.06763	0.0246082	chr1	98360501	98361000	Up	downstream2k		GRMZM2G017305	1.78807	0.847037	1.05946	0.0332884	chr8	150792501	150793000	Up	genebody
GRMZM2G037910	0.486126	0.115507	1.94397	0.0112473	chr2	194761501	194762000	Up	upstream2k		GRMZM2G001904	0.733751	1.46256	-1.13017	0.0395279	chr10	9144001	9144500	Down	genebody		GRMZM2G017305	1.78807	0.847037	1.05946	0.0332884	chr8	150792501	150793000	Up	upstream2k
GRMZM2G037955	1.01641	0.40457	1.26408	0.0420251	chr2	78427001	78427500	Up	upstream2k		GRMZM2G001904	0.339439	0.038559	2.7764	0.0221613	chr10	9142001	9142500	Up	upstream2k		GRMZM2G017321	0.352722	0.0382792	2.96836	0.0064514	chr4	43177501	43178000	Up	downstream2k
GRMZM2G038046	0.636652	0.192005	1.60049	0.0306666	chr4	63936501	63937500	Up	downstream2k		GRMZM2G001915	0.123485	0.630254	-2.4482	0.0111437	chr8	39583001	39585000	Down	downstream2k		GRMZM2G017329	0.620351	0.192805	1.65116	0.0324855	chr8	5316001	5316500	Up	genebody
GRMZM2G038046	0.636652	0.192005	1.60049	0.0306666	chr4	63936501	63937500	Up	genebody		GRMZM2G001915	0.0670814	0.451544	-2.90778	0.0167058	chr8	39587501	39588500	Down	genebody		GRMZM2G017329	0.620351	0.192805	1.65116	0.0324855	chr8	5316001	5316500	Up	upstream2k
GRMZM2G038075	0.996773	0.288673	1.68523	0.00369768	chr5	3141501	3142000	Up	upstream2k		GRMZM2G001953	2.57412	0.787571	1.66938	0.0105255	chr4	182368501	182369500	Up	downstream2k		GRMZM2G017349	1.7313	0.826979	1.0525	0.00784731	chr9	16498501	16499000	Up	upstream2k
GRMZM2G038126	0.485286	0.134806	1.74068	0.0482927	chr5	125837501	125838000	Up	upstream2k		GRMZM2G001977	2.13757	0.903297	1.10968	0.0385858	chr2	187439501	187440000	Up	upstream2k		GRMZM2G017400	0.81832	0.298132	1.72964	0.0189554	chr1	48000501	48001500	Up	downstream2k
GRMZM2G038153	1.2077	0.518738	1.14015	0.0245814	chr1	61018001	61018500	Up	genebody		GRMZM2G002002	1.77369	0.692343	1.17036	0.0420529	chr1	20279001	20279500	Up	downstream2k		GRMZM2G017405	0.256792	0	5.18582	0.00520174	chr1	166949001	166949500	Up	genebody
GRMZM2G038490	0.84458	0.287923	1.44645	0.0311949	chr7	176566501	176567000	Up	downstream2k		GRMZM2G002119	2.47834	1.00951	1.23659	0.0127696	chr3	188631501	188632500	Up	upstream2k		GRMZM2G017405	1.23498	0.528612	1.20236	0.0127337	chr1	166981501	166982500	Up	upstream2k
GRMZM2G038492	0.233051	0.576865	-1.34575	0.0496091	chr2	230731501	230732000	Down	genebody		GRMZM2G002130	0.658512	0.154296	1.87487	0.0248307	chr8	89869501	89870000	Up	downstream2k		GRMZM2G017537	0.273223	0.0192494	3.38515	0.0154162	chr9	7178001	7178500	Up	genebody
GRMZM2G038640	0.0199482	0.270093	-3.44475	0.0479593	chr9	12997001	12997500	Down	genebody		GRMZM2G002131	1.33674	0.557396	1.11246	0.0409415	chr2	186828001	186828500	Up	upstream2k		GRMZM2G017606	2.64131	1.25033	1.06611	0.00201826	chr4	216536501	216537000	Up	upstream2k
GRMZM2G038780	1.10678	0.518837	1.03162	0.0413217	chr8	94205501	94206000	Up	upstream2k		GRMZM2G002142	1.20798	0.307512	1.79473	0.00223989	chr2	186847001	186847500	Up	upstream2k		GRMZM2G017643	1.85991	0.827154	2.99436	0.00414677	chr2	54887001	54888000	Up	downstream2k
GRMZM2G038783	1.66465	0.557051	1.53885	0.00190472	chr9	108450001	108451000	Up	downstream2k		GRMZM2G002165	0.665291	0.173135	1.73545	0.0493054	chr3	188593001	188593500	Up	genebody		GRMZM2G017643	1.85991	0.827154	2.99436	0.00414677	chr2	54887001	54888000	Up	genebody
GRMZM2G038820	0.411896	0.0574187	2.62198	0.0106069	chr4	144529001	144529500	Up	genebody		GRMZM2G002165	1.4797	0.653993	1.03188	0.0479683	chr3	188596001	188596500	Up	upstream2k		GRMZM2G017654	4.59736	1.56837	2.05835	0.000148809	chr2	3779501	3780500	Up	genebody
GRMZM2G038820	0.330199	0.0578685	2.32463	0.019802	chr4	144525501	144526000	Up	upstream2k		GRMZM2G002178	2.504	0.865387	1.36497	0.0129128	chr1	28924501	28925000	Up	upstream2k		GRMZM2G017654	4.59736	1.56837	2.05835	0.000148809	chr2	3779501	3780500	Up	upstream2k
GRMZM2G038839	0.508893	0.173046	1.44373	0.040599	chr7	13563501	13564000	Up	genebody		GRMZM2G002220	1.90178	0.461278	2.84751	0.000840726	chr4	197540501	197541500	Up	downstream2k		GRMZM2G017670	0.294668	0	5.36424	0.00213204	chr1	66774501	66775000	Up	upstream2k
GRMZM2G038839	0.508893	0.173046	1.44373	0.040599	chr7	13563501	13564000	Up	upstream2k		GRMZM2G002304	0.487481	0.105937	1.99362	0.0280694	chr8	159440501	159441500	Up	downstream2k		GRMZM2G017739	0.755858	0.326832	1.18736	0.0433047	chr9	111484001	111484500	Up	upstream2k
GRMZM2G038973	0.194145	0.710942	-1.88824	0.00637044	chr1	117124501	117125000	Down	genebody		GRMZM2G002416	3.13476	1.28883	1.11627	0.0125563	chr8	37419501	37420000	Up	downstream2k		GRMZM2G017804	1.07172	0.355706	1.56686	0.00352767	chr4	11844501	11845500	Up	downstream2k
GRMZM2G039011	1.60331	0.500017	1.5933	0.000833572	chr10	148471501	148472000	Up	downstream2k		GRMZM2G002416	0.852983	0.249959	1.56086	0.0232531	chr8	37417001	37418000	Up	genebody		GRMZM2G017831	0.0384732	0.269403	-2.60055	0.0345601	chr9	148935001	148935500	Down	downstream2k
GRMZM2G039017	0.35472	0.0577586	2.39328	0.0279003	chr8	110144001	110144500	Up	upstream2k		GRMZM2G002440	0.557635	1.51975	-1.53777	0.0421325	chr4	65045001	65045500	Down	upstream2k		GRMZM2G017831	0.333612	0.038619	3.0294	0.0218979	chr9	148930501	148931500	Up	genebody
GRMZM2G039029	0.291637	0.0384989	2.65509	0.0189295	chr2	114651501	114652000	Up	genebody		GRMZM2G002492	1.45397	0.538147	1.27976	0.0309411	chr1	23934001	23934500	Up	upstream2k		GRMZM2G017835	0.506705	0.153786	1.66645	0.0191685	chr3	95287001	95287500	Up	downstream2k
GRMZM2G039214	1.7692	0.826869	1.02954	0.0133061	chr1	145428001	145428500	Up	upstream2k		GRMZM2G002499	2.05014	0.808119	1.19429	0.013747	chr1	264785501	264786000	Up	downstream2k		GRMZM2G017835	0.506705	0.153786	1.66645	0.0191685	chr3	95287001	95287500	Up	genebody
GRMZM2G039278	0.5063	1.30653	-1.40969	0.00665152	chr1	279073501	279074000	Down	genebody		GRMZM2G002499	2.05014	0.808119	1.19429	0.013747	chr1	264785501	264786000	Up	genebody		GRMZM2G017845	1.68816	0.80695	1.04965	0.0198588	chr6	52900501	52901000	Up	upstream2k
GRMZM2G039280	0.892383	0.346131	1.2857	0.0249915	chr7	9601001	9601500	Up	downstream2k		GRMZM2G002529	1.2527	0.461259	1.27493	0.0180675	chr6	15429501	15430000	Up	upstream2k		GRMZM2G017941	0.582294	0.0962077	2.50043	0.00182401	chr2	150655001	150655500	Up	genebody
GRMZM2G039322	1.01821	0.365741	1.38172	0.0179109	chr4	228886001	228886500	Up	upstream2k		GRMZM2G002531	0.733124	1.94301	-1.47974	0.0493654	chr4	214215001	214215500	Down	upstream2k		GRMZM2G017957	0.0384732	0.269403	-2.60055	0.0345601	chr9	148935001	148935500	Down	genebody
GRMZM2G039373	1.30843	0.596525	1.05206	0.0223926	chr1	258508001	258508500	Up	downstream2k		GRMZM2G002555	0.1775	0.557931	-1.95047	0.0173589	chr4	212010001	212011000	Down	downstream2k		GRMZM2G017966	0.426102	0.115057	1.80656	0.0499657	chr6	40365001	40365500	Up	upstream2k
GRMZM2G039536	1.6437	0.770201	1.01185	0.0376117	chr10	126042001	126042500	Up	upstream2k		GRMZM2G002555	0.640934	0.192175	1.54918	0.0312846	chr4	212016001	212016500	Up	upstream2k		GRMZM2G018018	0.738739	0.326662	1.15033	0.0474873	chr10	136463001	136463500	Up	genebody
GRMZM2G039538	0.352127	0.0578084	2.41725	0.0244309	chr2	207710001	207710500	Up	upstream2k		GRMZM2G002616	1.50435	3.62345	-1.62026	0.022919	chr3	132493501	132495000	Down	downstream2k		GRMZM2G018020	1.37407	0.4044	1.73379	0.001478	chr6	127435501	127436000	Up	downstream2k
GRMZM2G039542	0.509464	0.115517	2.008	0.0167818	chr5	25923001	25923500	Up	upstream2k		GRMZM2G002617	0.339429	0.0384491	3.65203	0.00777437	chr9	37303001	37304000	Up	downstream2k		GRMZM2G018030	1.47552	0.556886	1.38148	0.00500907	chr1	175192001	175192500	Up	downstream2k
GRMZM2G039577	1.09358	0.500558	1.04947	0.0405169	chr1	118066001	118066500	Up	downstream2k		GRMZM2G002617	0.339429	0.0384491	3.65203	0.00777437	chr9	37303001	37304000	Up	genebody		GRMZM2G018030	1.47552	0.556886	1.38148	0.00500907	chr1	175192001	175192500	Up	genebody
GRMZM2G039580	0.566069	0.105602	2.27628	0.0023939	chr4	4484501	4485500	Up	downstream2k		GRMZM2G002626	5.93905	2.46005	1.1228	0.00748244	chr3	174737501	174738000	Up	genebody		GRMZM2G018070	0.371361	0.076948	2.15131	0.0266331	chr2	189548501	189549000	Up	downstream2k
GRMZM2G039580	0.566069	0.105602	2.27628	0.0023939	chr4	4484501	4485500	Up	genebody		GRMZM2G002626	5.93905	2.46005	1.1228	0.00748244	chr3	174737501	174738000	Up	upstream2k		GRMZM2G018080	1.39613	0.403645	1.77734	0.00566125	chr1	11694001	11696000	Up	downstream2k
GRMZM2G039592	0.303306	0.0384191	2.70901	0.0214008	chr1	288925501	288926500	Up	downstream2k		GRMZM2G002630	1.10911	2.27829	-1.16767	0.0284502	chr6	31569501	31570500	Down	upstream2k		GRMZM2G018080	1.39613	0.403645	1.77734	0.00566125	chr1	11694001	11696000	Up	genebody
GRMZM2G039592	0.303306	0.0384191	2.70901	0.0214008	chr1	288925501	288926500	Up	genebody		GRMZM2G002642	2.40101	0.788201	1.42652	0.00500677	chr2	27007501	27008000	Up	upstream2k		GRMZM2G018108	0.566624	0.115057	2.21873	0.00463833	chr7	131472001	131472500	Up	downstream2k
GRMZM2G039600	1.6437	0.770201	1.01185	0.0376117	chr10	126042001	126042500	Up	downstream2k		GRMZM2G002646	1.55789	0.480627	1.54649	0.00787202	chr3	225168501	225169500	Up	upstream2k		GRMZM2G018142	1.13707	0.442569	1.33786	0.00861055	chr8	77776501	77777000	Up	upstream2k
GRMZM2G039600	1.6437	0.770201	1.01185	0.0376117	chr10	126042001	126042500	Up	genebody		GRMZM2G002704	0.633828	2.09653	-1.89694	0.000656651	chr4	51290001	51291000	Down	upstream2k		GRMZM2G018238	0.762393	0.307232	1.28303	0.03601	chr8	100949001	100949500	Up	downstream2k
GRMZM2G039622	0.352127	0.0578084	2.41725	0.0244309	chr2	207710001	207710500	Up	downstream2k		GRMZM2G002754	0.859121	2.57576	-1.68894	0.00661293	chr5	13441501	13442000	Down	upstream2k		GRMZM2G018254	1.1434	0.500267	1.16858	0.0223842	chr4	515001	515500	Up	genebody
GRMZM2G039630	0.566069	0.105602	2.27628	0.0023939	chr4	4484501	4485500	Up	downstream2k		GRMZM2G002765	7.84545	3.21109	1.13333	0.00374949	chr5	2386501	2387000	Up	downstream2k		GRMZM2G018254	1.1434	0.500267	1.16858	0.0223842	chr4	515001	515500	Up	upstream2k
GRMZM2G039639	1.30843	0.596525	1.05206	0.0223926	chr1	258508001	258508500	Up	genebody		GRMZM2G002765	1.71676	0.691753	1.13134	0.0349111	chr5	2391501	2392000	Up	genebody		GRMZM2G018314	0.60459	0.192505	1.6102	0.0274016	chr10	134676501	134677000	Up	genebody
GRMZM2G039746	0.333363	0.0767283	1.94094	0.046889	chr7	16924001	16924500	Up	downstream2k		GRMZM2G002807	0.570451	0.0963777	2.32632	0.00667068	chr2	196571501	196572000	Up	genebody		GRMZM2G018398	0.273223	0.0192494	3.38515	0.0154159	chr4	176066501	176067000	Up	genebody
GRMZM2G039855	0.410982	0.846169	-1.09881	0.0381413	chr5	206364001	206364500	Down	downstream2k		GRMZM2G002894	0.732368	0.231134	1.48345	0.0275121	chr7	14335001	14335500	Up	genebody		GRMZM2G018398	0.273223	0.0192494	3.38515	0.0154159	chr4	176066501	176067000	Up	upstream2k
GRMZM2G039889	0.85706	0.269403	1.57365	0.00754459	chr8	143231001	143231500	Up	genebody		GRMZM2G002910	0.0758805	0.499507	-2.74584	0.00943622	chr7	6429001	6429500	Down	genebody		GRMZM2G018416	0.425939	0.134647	1.61053	0.0472724	chr4	127884001	127884500	Up	downstream2k
GRMZM2G039930	0.0776192	0.481518	-2.56767	0.00709936	chr5	137481001	137481500	Down	genebody		GRMZM2G002918	0.196473	0.596295	-1.71069	0.00813856	chr10	110968001	110968500	Down	genebody		GRMZM2G018472	0.97434	0.461748	1.05706	0.0386758	chr1	168431001	168431500	Up	genebody
GRMZM2G039954	0.290453	0.0192494	3.48473	0.0373393	chr7	169370001	169370500	Up	downstream2k		GRMZM2G002918	0.9882	2.33697	-1.34039	0.0345986	chr10	110977501	110978500	Down	upstream2k		GRMZM2G018508	0.742396	0.269693	1.4369	0.0291725	chr7	7152501	7153000	Up	downstream2k
GRMZM2G039983	0.431845	0.0769729	2.73433	0.0169307	chr4	9591501	9592500	Up	downstream2k		GRMZM2G002921	0.9882	2.33697	-1.34039	0.0345986	chr10	110977501	110978500	Down	downstream2k		GRMZM2G018508	0.154581	0.577085	-1.84053	0.0222915	chr7	7154501	7155000	Down	genebody
GRMZM2G040017	1.01794	0.480618	1.00191	0.0484826	chr2	4591501	4592000	Up	downstream2k		GRMZM2G002921	0.9882	2.33697	-1.34039	0.0345986	chr10	110977501	110978500	Down	genebody		GRMZM2G018508	2.80336	1.28699	1.11287	0.0025651	chr7	7176501	7177000	Up	upstream2k
GRMZM2G040052	0.428337	0.0958078	2.03696	0.0380186	chr1	27779501	27780000	Up	upstream2k		GRMZM2G002921	1.25132	0.423549	1.38101	0.02181	chr10	110974001	110974500	Up	upstream2k		GRMZM2G018573	0.272119	0.00965476	4.3067	0.012734	chr5	213307001	213308000	Up	genebody
GRMZM2G040078	0.388139	0.0961476	1.87296	0.0298048	chr10	89554001	89554500	Up	downstream2k		GRMZM2G002948	2.56365	1.04535	1.14556	0.0198397	chr2	198674501	198676000	Up	downstream2k		GRMZM2G018573	0.272119	0.00965476	4.3067	0.012734	chr5	213307001	213308000	Up	upstream2k
GRMZM2G040079	0.0979117	0.42241	-2.11375	0.02782	chr7	139386501	139387000	Down	upstream2k		GRMZM2G002978	0.0792686	0.38508	-2.3261	0.0169301	chr2	59992501	59993000	Down	upstream2k		GRMZM2G018589	0.36899	0.0771179	2.15578	0.0208098	chr3	170411001	170411500	Up	genebody
GRMZM2G040102	1.08305	0.452073	1.23923	0.0282507	chr6	164585501	164586500	Up	downstream2k		GRMZM2G002999	2.95325	1.32681	1.00043	0.0312754	chr3	229337001	229337500	Up	downstream2k		GRMZM2G018673	0.755514	0.327002	1.18135	0.0451471	chr4	226249001	226249500	Up	downstream2k
GRMZM2G040158	0.312005	0.076778	1.8563	0.0491727	chr1	5819001	5819500	Up	genebody		GRMZM2G003002	0.0447209	0.288033	-2.70325	0.0475805	chr5	4104501	4105000	Down	upstream2k		GRMZM2G018689	2.09772	0.702312	1.56507	0.000859288	chr10	127290501	127291500	Up	downstream2k
GRMZM2G040182	0.25357	0	5.13438	0.00237693	chr5	36081501	36082500	Up	genebody		GRMZM2G003004	0.0559012	0.558435	-3.59235	0.00353563	chr1	190669001	190670000	Down	downstream2k		GRMZM2G018697	0.193561	0.557116	-1.49416	0.0331089	chr4	239537501	239538000	Down	downstream2k
GRMZM2G040182	0.25357	0	5.13438	0.00237693	chr5	36081501	36082500	Up	upstream2k		GRMZM2G003022	3.23978	0.855843	1.80567	0.000152309	chr8	38531001	38532000	Up	downstream2k		GRMZM2G018806	0.29255	0.0191396	3.4976	0.00527373	chr3	25222501	25223000	Up	upstream2k
GRMZM2G040311	0.411477	0.076778	2.24999	0.0144766	chr5	67028001	67028500	Up	downstream2k		GRMZM2G003022	3.23978	0.855843	1.80567	0.000152309	chr8	38531001	38532000	Up	genebody		GRMZM2G018813	0.520077	0.076948	2.61973	0.01242	chr2	167190501	167191000	Up	downstream2k
GRMZM2G040311	0.411477	0.076778	2.24999	0.0144766	chr5	67028001	67028500	Up	genebody		GRMZM2G003022	2.18357	0.865358	1.16399	0.0164619	chr8	38526001	38526500	Up	upstream2k		GRMZM2G018873	0.271612	0.0382792	2.59687	0.0329449	chr4	233390001	233390500	Up	upstream2k
GRMZM2G040349	0.49085	0.0964274	2.19416	0.0124867	chr2	211458501	211459000	Up	upstream2k		GRMZM2G003033	2.95325	1.32681	1.00043	0.0312754	chr3	229337001	229337500	Up	upstream2k		GRMZM2G018876	0.310175	0.0575286	2.29044	0.0321776	chr2	34347001	34347500	Up	genebody
GRMZM2G040397	1.10606	0.403461	1.37928	0.0419403	chr2	9512501	9513000	Up	upstream2k		GRMZM2G003092	2.71609	1.05766	1.1902	0.00931287	chr4	176290001	176290500	Up	upstream2k		GRMZM2G018901	0.657883	0.192515	1.72397	0.0130645	chr8	137624001	137624500	Up	genebody
GRMZM2G040452	0.947654	1.84667	-1.01416	0.0273485	chr4	230079001	230079500	Down	upstream2k		GRMZM2G003103	0.451239	0.0771179	2.31315	0.0217649	chr8	38512501	38513000	Up	upstream2k		GRMZM2G018926	0.6045	0.173016	1.76113	0.0272329	chr7	1941001	1942000	Up	genebody
GRMZM2G040490	0.389968	0.0771179	2.16568	0.0166896	chr8	78410001	78410500	Up	downstream2k		GRMZM2G003138	1.28249	0.461688	1.28363	0.0384939	chr1	66676001	66676500	Up	downstream2k		GRMZM2G018929	0.255435	0.693042	-1.41992	0.037726	chr1	127058501	127059000	Down	genebody
[truncated: 38,148 more rows]

## Sheet: Table S4
Supplemental Table S4. Data for Figure 2.
[truncated: 92 more rows]

## Sheet: Table S5
Supplemental Table S5. Data for Figure S2.
[truncated: 38 more rows]

## Sheet: Table S6
Supplemental Table S6. DGE in stages vs. CK
[truncated: 16,704 more rows]

## Sheet: Table S7
Supplemental Table S7.TE changes in stages vs.CK
[truncated: 386 more rows]

[truncated: 1 more sheets: Table S8]
